# Supplementary material for: Standardised inventories of spiders (Arachnida, Araneae) of Macaronesia I: The native forests of the Azores (Pico and Terceira islands)
Source: Biodivers Data J. 2019 Apr 16;7:e32625. doi: 10.3897/BDJ.7.e32625 (PMC6478652; doi:10.3897/BDJ.7.e32625)
Supplement: Supplementary material 1 — MACDIV_ISLANDBIOD_Spiders_Azores_Base_GBIF [file bdj-07-e32625-s001.xls]

## Sheet: Species_Abundances
id	type	license	institutionID	collectionID	institutionCode	collectionCode	datasetName	basisOfRecord	dynamicProperties	occurrenceID	catalogNumber	recordedBy	individualCount	organismQuantity	organismQuantityType	sex	lifeStage	establishmentMeans	occurrenceStatus	eventID	identifiedBy	dateIdentified	scientificName	kingdom	phylum	class	order	family	genus	specificEpithet	taxonRank	scientificNameAuthorship
TER_Plot 4_ABS_S01	PhysicalObject	https://creativecommons.org/licenses/by/4.0/legalcode	0a80feca-b411-428a-a34e-c5c2fa07cdba	1366b359-8936-4e40-be36-1f1e1eb6d2b0	UAc	DTP	Spiders from Macaronesia: Azores	PreservedSpecimen	{â€œprojectâ€:â€NETBIOMEâ€œ}	d038c8b3-b9b9-4cd3-8448-8c7f57a4c75f	1	Nunes, R.	1	1	individuals	1 male		endemic	present	TER_Plot 4_ABS_S01	Borges, P.A.V.	2012	Acorigone acoreensis (Wunderlich, 1992)	Animalia	Arthropoda	Arachnida	Araneae	Linyphiidae	Acorigone	acoreensis	species	(Wunderlich, 1992)
TER_Plot 4_ABS_S02	PhysicalObject	https://creativecommons.org/licenses/by/4.0/legalcode	0a80feca-b411-428a-a34e-c5c2fa07cdba	1366b359-8936-4e40-be36-1f1e1eb6d2b0	UAc	DTP	Spiders from Macaronesia: Azores	PreservedSpecimen	{â€œprojectâ€:â€NETBIOMEâ€œ}	7a1fabe1-14ce-46c1-b222-74c3d62e854b	2	Borges, P.A.V.	1	1	individuals	1 female		endemic	present	TER_Plot 4_ABS_S02	Borges, P.A.V.	2012	Acorigone acoreensis (Wunderlich, 1992)	Animalia	Arthropoda	Arachnida	Araneae	Linyphiidae	Acorigone	acoreensis	species	(Wunderlich, 1992)
TER_Plot 4_FBD_S02	PhysicalObject	https://creativecommons.org/licenses/by/4.0/legalcode	0a80feca-b411-428a-a34e-c5c2fa07cdba	1366b359-8936-4e40-be36-1f1e1eb6d2b0	UAc	DTP	Spiders from Macaronesia: Azores	PreservedSpecimen	{â€œprojectâ€:â€NETBIOMEâ€œ}	78b0b056-815a-4627-a929-47af65969353	3	Cardoso, P.	4	4	individuals	1 male | 3 females		endemic	present	TER_Plot 4_FBD_S02	Borges, P.A.V.	2012	Acorigone acoreensis (Wunderlich, 1992)	Animalia	Arthropoda	Arachnida	Araneae	Linyphiidae	Acorigone	acoreensis	species	(Wunderlich, 1992)
TER_ChambreA_ABS_S01	PhysicalObject	https://creativecommons.org/licenses/by/4.0/legalcode	0a80feca-b411-428a-a34e-c5c2fa07cdba	1366b359-8936-4e40-be36-1f1e1eb6d2b0	UAc	DTP	Spiders from Macaronesia: Azores	PreservedSpecimen	{â€œprojectâ€:â€NETBIOMEâ€œ}	283383b6-ca40-4871-b2ec-fb50324b70cd	4	Rego, C.	5	5	individuals	1 male | 4 females		endemic	present	TER_ChambreA_ABS_S01	Borges, P.A.V.	2012	Acorigone acoreensis (Wunderlich, 1992)	Animalia	Arthropoda	Arachnida	Araneae	Linyphiidae	Acorigone	acoreensis	species	(Wunderlich, 1992)
TER_ChambreA_FBD_S01	PhysicalObject	https://creativecommons.org/licenses/by/4.0/legalcode	0a80feca-b411-428a-a34e-c5c2fa07cdba	1366b359-8936-4e40-be36-1f1e1eb6d2b0	UAc	DTP	Spiders from Macaronesia: Azores	PreservedSpecimen	{â€œprojectâ€:â€NETBIOMEâ€œ}	f0409d5c-1fb9-4d41-954f-c72030b20c5e	5	Borges, P.A.V.	5	5	individuals	1 male | 3 females	1 juvenile	endemic	present	TER_ChambreA_FBD_S01	Borges, P.A.V.	2012	Acorigone acoreensis (Wunderlich, 1992)	Animalia	Arthropoda	Arachnida	Araneae	Linyphiidae	Acorigone	acoreensis	species	(Wunderlich, 1992)
TER_Pico Alto Nascente_FBN_S04	PhysicalObject	https://creativecommons.org/licenses/by/4.0/legalcode	0a80feca-b411-428a-a34e-c5c2fa07cdba	1366b359-8936-4e40-be36-1f1e1eb6d2b0	UAc	DTP	Spiders from Macaronesia: Azores	PreservedSpecimen	{â€œprojectâ€:â€NETBIOMEâ€œ}	645d1245-28ca-408b-92bf-8fff76357fd8	6	Cardoso, P.	1	1	individuals	1 male		endemic	present	TER_Pico Alto Nascente_FBN_S04	Borges, P.A.V.	2012	Acorigone acoreensis (Wunderlich, 1992)	Animalia	Arthropoda	Arachnida	Araneae	Linyphiidae	Acorigone	acoreensis	species	(Wunderlich, 1992)
TER_Pico Alto Nascente_FBD_S01	PhysicalObject	https://creativecommons.org/licenses/by/4.0/legalcode	0a80feca-b411-428a-a34e-c5c2fa07cdba	1366b359-8936-4e40-be36-1f1e1eb6d2b0	UAc	DTP	Spiders from Macaronesia: Azores	PreservedSpecimen	{â€œprojectâ€:â€NETBIOMEâ€œ}	e04e3994-fb39-4714-bfa5-b5f4d17034ae	7	Borges, P.A.V.	1	1	individuals	1 female		endemic	present	TER_Pico Alto Nascente_FBD_S01	Borges, P.A.V.	2012	Acorigone acoreensis (Wunderlich, 1992)	Animalia	Arthropoda	Arachnida	Araneae	Linyphiidae	Acorigone	acoreensis	species	(Wunderlich, 1992)
TER_Plot 3_FBN_S03	PhysicalObject	https://creativecommons.org/licenses/by/4.0/legalcode	0a80feca-b411-428a-a34e-c5c2fa07cdba	1366b359-8936-4e40-be36-1f1e1eb6d2b0	UAc	DTP	Spiders from Macaronesia: Azores	PreservedSpecimen	{â€œprojectâ€:â€NETBIOMEâ€œ}	329ed053-ca46-4318-96ca-76d942d24284	8	Borges, P.A.V.	1	1	individuals	1 female		endemic	present	TER_Plot 3_FBN_S03	Borges, P.A.V.	2012	Acorigone acoreensis (Wunderlich, 1992)	Animalia	Arthropoda	Arachnida	Araneae	Linyphiidae	Acorigone	acoreensis	species	(Wunderlich, 1992)
TER_Plot 3_FSN_S04	PhysicalObject	https://creativecommons.org/licenses/by/4.0/legalcode	0a80feca-b411-428a-a34e-c5c2fa07cdba	1366b359-8936-4e40-be36-1f1e1eb6d2b0	UAc	DTP	Spiders from Macaronesia: Azores	PreservedSpecimen	{â€œprojectâ€:â€NETBIOMEâ€œ}	6f253be0-d948-4593-b23a-4fef423f8bad	9	Nunes, R.	1	1	individuals	1 female		endemic	present	TER_Plot 3_FSN_S04	Borges, P.A.V.	2012	Acorigone acoreensis (Wunderlich, 1992)	Animalia	Arthropoda	Arachnida	Araneae	Linyphiidae	Acorigone	acoreensis	species	(Wunderlich, 1992)
TER_Lomba_ABS_S02	PhysicalObject	https://creativecommons.org/licenses/by/4.0/legalcode	0a80feca-b411-428a-a34e-c5c2fa07cdba	1366b359-8936-4e40-be36-1f1e1eb6d2b0	UAc	DTP	Spiders from Macaronesia: Azores	PreservedSpecimen	{â€œprojectâ€:â€NETBIOMEâ€œ}	e0a4f7f7-576f-449c-8173-8b3e42aa64d8	10	Borges, P.A.V.	1	1	individuals	1 female		endemic	present	TER_Lomba_ABS_S02	Borges, P.A.V.	2012	Acorigone acoreensis (Wunderlich, 1992)	Animalia	Arthropoda	Arachnida	Araneae	Linyphiidae	Acorigone	acoreensis	species	(Wunderlich, 1992)
TER_Lomba_FBD_S01	PhysicalObject	https://creativecommons.org/licenses/by/4.0/legalcode	0a80feca-b411-428a-a34e-c5c2fa07cdba	1366b359-8936-4e40-be36-1f1e1eb6d2b0	UAc	DTP	Spiders from Macaronesia: Azores	PreservedSpecimen	{â€œprojectâ€:â€NETBIOMEâ€œ}	33c963aa-9d23-453a-aa46-981c05801151	11	Borges, P.A.V.	2	2	individuals	1 male | 1 female		endemic	present	TER_Lomba_FBD_S01	Borges, P.A.V.	2012	Acorigone acoreensis (Wunderlich, 1992)	Animalia	Arthropoda	Arachnida	Araneae	Linyphiidae	Acorigone	acoreensis	species	(Wunderlich, 1992)
TER_Plot 5_ABS_S01	PhysicalObject	https://creativecommons.org/licenses/by/4.0/legalcode	0a80feca-b411-428a-a34e-c5c2fa07cdba	1366b359-8936-4e40-be36-1f1e1eb6d2b0	UAc	DTP	Spiders from Macaronesia: Azores	PreservedSpecimen	{â€œprojectâ€:â€NETBIOMEâ€œ}	e4845e09-b94e-4769-9992-506988b18264	12	Rego, C.	4	4	individuals	3 males	1 juvenile	endemic	present	TER_Plot 5_ABS_S01	Borges, P.A.V.	2012	Acorigone acoreensis (Wunderlich, 1992)	Animalia	Arthropoda	Arachnida	Araneae	Linyphiidae	Acorigone	acoreensis	species	(Wunderlich, 1992)
TER_Plot 5_ABS_S02	PhysicalObject	https://creativecommons.org/licenses/by/4.0/legalcode	0a80feca-b411-428a-a34e-c5c2fa07cdba	1366b359-8936-4e40-be36-1f1e1eb6d2b0	UAc	DTP	Spiders from Macaronesia: Azores	PreservedSpecimen	{â€œprojectâ€:â€NETBIOMEâ€œ}	159f4687-58c6-486d-a5bb-e4f31fecb39e	13	Borges, P.A.V.	2	2	individuals	2 males		endemic	present	TER_Plot 5_ABS_S02	Borges, P.A.V.	2012	Acorigone acoreensis (Wunderlich, 1992)	Animalia	Arthropoda	Arachnida	Araneae	Linyphiidae	Acorigone	acoreensis	species	(Wunderlich, 1992)
TER_Plot 5_FBD_S01	PhysicalObject	https://creativecommons.org/licenses/by/4.0/legalcode	0a80feca-b411-428a-a34e-c5c2fa07cdba	1366b359-8936-4e40-be36-1f1e1eb6d2b0	UAc	DTP	Spiders from Macaronesia: Azores	PreservedSpecimen	{â€œprojectâ€:â€NETBIOMEâ€œ}	f167c9fb-c9bb-458d-a890-3c261cf4d7a4	14	Cardoso, P.	2	2	individuals	2 males		endemic	present	TER_Plot 5_FBD_S01	Borges, P.A.V.	2012	Acorigone acoreensis (Wunderlich, 1992)	Animalia	Arthropoda	Arachnida	Araneae	Linyphiidae	Acorigone	acoreensis	species	(Wunderlich, 1992)
TER_Plot 5_FBD_S02	PhysicalObject	https://creativecommons.org/licenses/by/4.0/legalcode	0a80feca-b411-428a-a34e-c5c2fa07cdba	1366b359-8936-4e40-be36-1f1e1eb6d2b0	UAc	DTP	Spiders from Macaronesia: Azores	PreservedSpecimen	{â€œprojectâ€:â€NETBIOMEâ€œ}	1a82c058-7d9a-40e2-b2df-6b636e1cbf19	15	Borges, P.A.V.	6	6	individuals	1 male | 4 females	1 juvenile	endemic	present	TER_Plot 5_FBD_S02	Borges, P.A.V.	2012	Acorigone acoreensis (Wunderlich, 1992)	Animalia	Arthropoda	Arachnida	Araneae	Linyphiidae	Acorigone	acoreensis	species	(Wunderlich, 1992)
TER_Plot 6_ABS_S01	PhysicalObject	https://creativecommons.org/licenses/by/4.0/legalcode	0a80feca-b411-428a-a34e-c5c2fa07cdba	1366b359-8936-4e40-be36-1f1e1eb6d2b0	UAc	DTP	Spiders from Macaronesia: Azores	PreservedSpecimen	{â€œprojectâ€:â€NETBIOMEâ€œ}	55765638-e6a7-4b66-a73d-4e87157139fa	16	Borges, P.A.V.	1	1	individuals	1 female		endemic	present	TER_Plot 6_ABS_S01	Borges, P.A.V.	2012	Acorigone acoreensis (Wunderlich, 1992)	Animalia	Arthropoda	Arachnida	Araneae	Linyphiidae	Acorigone	acoreensis	species	(Wunderlich, 1992)
TER_Plot 6_ABS_S02	PhysicalObject	https://creativecommons.org/licenses/by/4.0/legalcode	0a80feca-b411-428a-a34e-c5c2fa07cdba	1366b359-8936-4e40-be36-1f1e1eb6d2b0	UAc	DTP	Spiders from Macaronesia: Azores	PreservedSpecimen	{â€œprojectâ€:â€NETBIOMEâ€œ}	073fa4df-574d-4f20-8cff-2523b1763f72	17	Rego, C.	2	2	individuals	1 male | 1 female		endemic	present	TER_Plot 6_ABS_S02	Borges, P.A.V.	2012	Acorigone acoreensis (Wunderlich, 1992)	Animalia	Arthropoda	Arachnida	Araneae	Linyphiidae	Acorigone	acoreensis	species	(Wunderlich, 1992)
TER_Lagoa Pinheiro B_ABS_S01	PhysicalObject	https://creativecommons.org/licenses/by/4.0/legalcode	0a80feca-b411-428a-a34e-c5c2fa07cdba	1366b359-8936-4e40-be36-1f1e1eb6d2b0	UAc	DTP	Spiders from Macaronesia: Azores	PreservedSpecimen	{â€œprojectâ€:â€NETBIOMEâ€œ}	4e9e581e-a4fd-45b0-814b-d20bebacfd32	18	Borges, P.A.V.	2	2	individuals	1 male | 1 female		endemic	present	TER_Lagoa Pinheiro B_ABS_S01	Borges, P.A.V.	2012	Acorigone acoreensis (Wunderlich, 1992)	Animalia	Arthropoda	Arachnida	Araneae	Linyphiidae	Acorigone	acoreensis	species	(Wunderlich, 1992)
TER_Lagoa Pinheiro B_ABS_S02	PhysicalObject	https://creativecommons.org/licenses/by/4.0/legalcode	0a80feca-b411-428a-a34e-c5c2fa07cdba	1366b359-8936-4e40-be36-1f1e1eb6d2b0	UAc	DTP	Spiders from Macaronesia: Azores	PreservedSpecimen	{â€œprojectâ€:â€NETBIOMEâ€œ}	c4fd0048-604a-4cfd-b878-16ad7f007a35	19	Rego, C.	3	3	individuals	3 females		endemic	present	TER_Lagoa Pinheiro B_ABS_S02	Borges, P.A.V.	2012	Acorigone acoreensis (Wunderlich, 1992)	Animalia	Arthropoda	Arachnida	Araneae	Linyphiidae	Acorigone	acoreensis	species	(Wunderlich, 1992)
TER_Lagoa Pinheiro B_FBN_S03	PhysicalObject	https://creativecommons.org/licenses/by/4.0/legalcode	0a80feca-b411-428a-a34e-c5c2fa07cdba	1366b359-8936-4e40-be36-1f1e1eb6d2b0	UAc	DTP	Spiders from Macaronesia: Azores	PreservedSpecimen	{â€œprojectâ€:â€NETBIOMEâ€œ}	7d866b0e-f062-415b-a0aa-debf301d2e85	20	Borges, P.A.V.	1	1	individuals	1 male		endemic	present	TER_Lagoa Pinheiro B_FBN_S03	Borges, P.A.V.	2012	Acorigone acoreensis (Wunderlich, 1992)	Animalia	Arthropoda	Arachnida	Araneae	Linyphiidae	Acorigone	acoreensis	species	(Wunderlich, 1992)
TER_Lagoa Pinheiro B_FBD_S01	PhysicalObject	https://creativecommons.org/licenses/by/4.0/legalcode	0a80feca-b411-428a-a34e-c5c2fa07cdba	1366b359-8936-4e40-be36-1f1e1eb6d2b0	UAc	DTP	Spiders from Macaronesia: Azores	PreservedSpecimen	{â€œprojectâ€:â€NETBIOMEâ€œ}	2115ddb2-04ab-45d7-932b-4e0239557f52	21	Cardoso, P.	1	1	individuals	1 female		endemic	present	TER_Lagoa Pinheiro B_FBD_S01	Borges, P.A.V.	2012	Acorigone acoreensis (Wunderlich, 1992)	Animalia	Arthropoda	Arachnida	Araneae	Linyphiidae	Acorigone	acoreensis	species	(Wunderlich, 1992)
TER_Lagoa Pinheiro B_FBD_S02	PhysicalObject	https://creativecommons.org/licenses/by/4.0/legalcode	0a80feca-b411-428a-a34e-c5c2fa07cdba	1366b359-8936-4e40-be36-1f1e1eb6d2b0	UAc	DTP	Spiders from Macaronesia: Azores	PreservedSpecimen	{â€œprojectâ€:â€NETBIOMEâ€œ}	98ed1132-1f32-4aa1-90c9-3ca4aeea1d1e	22	Borges, P.A.V.	7	7	individuals	1 male | 3 females	3 juveniles	endemic	present	TER_Lagoa Pinheiro B_FBD_S02	Borges, P.A.V.	2012	Acorigone acoreensis (Wunderlich, 1992)	Animalia	Arthropoda	Arachnida	Araneae	Linyphiidae	Acorigone	acoreensis	species	(Wunderlich, 1992)
TER_Lagoa Pinheiro B_FSD_S01	PhysicalObject	https://creativecommons.org/licenses/by/4.0/legalcode	0a80feca-b411-428a-a34e-c5c2fa07cdba	1366b359-8936-4e40-be36-1f1e1eb6d2b0	UAc	DTP	Spiders from Macaronesia: Azores	PreservedSpecimen	{â€œprojectâ€:â€NETBIOMEâ€œ}	2e809b95-c4b8-47bb-8c59-53807e4ba95c	23	Rego, C.	1	1	individuals	1 female		endemic	present	TER_Lagoa Pinheiro B_FSD_S01	Borges, P.A.V.	2012	Acorigone acoreensis (Wunderlich, 1992)	Animalia	Arthropoda	Arachnida	Araneae	Linyphiidae	Acorigone	acoreensis	species	(Wunderlich, 1992)
TER_Plot 2_ABS_S02	PhysicalObject	https://creativecommons.org/licenses/by/4.0/legalcode	0a80feca-b411-428a-a34e-c5c2fa07cdba	1366b359-8936-4e40-be36-1f1e1eb6d2b0	UAc	DTP	Spiders from Macaronesia: Azores	PreservedSpecimen	{â€œprojectâ€:â€NETBIOMEâ€œ}	bf811fd4-48ad-4918-ad6a-ba9c8ad0d663	24	Borges, P.A.V.	1	1	individuals	1 male		endemic	present	TER_Plot 2_ABS_S02	Borges, P.A.V.	2012	Acorigone acoreensis (Wunderlich, 1992)	Animalia	Arthropoda	Arachnida	Araneae	Linyphiidae	Acorigone	acoreensis	species	(Wunderlich, 1992)
TER_Plot 2_FBD_S02	PhysicalObject	https://creativecommons.org/licenses/by/4.0/legalcode	0a80feca-b411-428a-a34e-c5c2fa07cdba	1366b359-8936-4e40-be36-1f1e1eb6d2b0	UAc	DTP	Spiders from Macaronesia: Azores	PreservedSpecimen	{â€œprojectâ€:â€NETBIOMEâ€œ}	61d22ee6-728b-4b77-991d-1ae24ae8f655	25	Borges, P.A.V.	1	1	individuals	1 female		endemic	present	TER_Plot 2_FBD_S02	Borges, P.A.V.	2012	Acorigone acoreensis (Wunderlich, 1992)	Animalia	Arthropoda	Arachnida	Araneae	Linyphiidae	Acorigone	acoreensis	species	(Wunderlich, 1992)
TER_Plot 2_FBD_S01	PhysicalObject	https://creativecommons.org/licenses/by/4.0/legalcode	0a80feca-b411-428a-a34e-c5c2fa07cdba	1366b359-8936-4e40-be36-1f1e1eb6d2b0	UAc	DTP	Spiders from Macaronesia: Azores	PreservedSpecimen	{â€œprojectâ€:â€NETBIOMEâ€œ}	0988139f-62ce-4a40-b3a1-58626a56f5ca	26	Nunes, R.	2	2	individuals	2 females		endemic	present	TER_Plot 2_FBD_S01	Borges, P.A.V.	2012	Acorigone acoreensis (Wunderlich, 1992)	Animalia	Arthropoda	Arachnida	Araneae	Linyphiidae	Acorigone	acoreensis	species	(Wunderlich, 1992)
TER_Plot 2_FBD_S02	PhysicalObject	https://creativecommons.org/licenses/by/4.0/legalcode	0a80feca-b411-428a-a34e-c5c2fa07cdba	1366b359-8936-4e40-be36-1f1e1eb6d2b0	UAc	DTP	Spiders from Macaronesia: Azores	PreservedSpecimen	{â€œprojectâ€:â€NETBIOMEâ€œ}	31626c3e-0889-4879-a1c1-228131dfb2e4	27	Borges, P.A.V.	1	1	individuals	1 female		endemic	present	TER_Plot 2_FBD_S02	Borges, P.A.V.	2012	Acorigone acoreensis (Wunderlich, 1992)	Animalia	Arthropoda	Arachnida	Araneae	Linyphiidae	Acorigone	acoreensis	species	(Wunderlich, 1992)
TER_Plot 2_PIT_S10	PhysicalObject	https://creativecommons.org/licenses/by/4.0/legalcode	0a80feca-b411-428a-a34e-c5c2fa07cdba	1366b359-8936-4e40-be36-1f1e1eb6d2b0	UAc	DTP	Spiders from Macaronesia: Azores	PreservedSpecimen	{â€œprojectâ€:â€NETBIOMEâ€œ}	b227a833-85c6-4840-a5d1-442306a66d99	28	Borges, P.A.V.	1	1	individuals	1 male		endemic	present	TER_Plot 2_PIT_S10	Borges, P.A.V.	2012	Acorigone acoreensis (Wunderlich, 1992)	Animalia	Arthropoda	Arachnida	Araneae	Linyphiidae	Acorigone	acoreensis	species	(Wunderlich, 1992)
TER_Plot 1_ABS_S02	PhysicalObject	https://creativecommons.org/licenses/by/4.0/legalcode	0a80feca-b411-428a-a34e-c5c2fa07cdba	1366b359-8936-4e40-be36-1f1e1eb6d2b0	UAc	DTP	Spiders from Macaronesia: Azores	PreservedSpecimen	{â€œprojectâ€:â€NETBIOMEâ€œ}	61bf86a5-5fa0-4d13-ac13-ff75718e40b4	29	Borges, P.A.V.	1	1	individuals	1 female		endemic	present	TER_Plot 1_ABS_S02	Borges, P.A.V.	2012	Acorigone acoreensis (Wunderlich, 1992)	Animalia	Arthropoda	Arachnida	Araneae	Linyphiidae	Acorigone	acoreensis	species	(Wunderlich, 1992)
TER_Plot 1_FBN_S04	PhysicalObject	https://creativecommons.org/licenses/by/4.0/legalcode	0a80feca-b411-428a-a34e-c5c2fa07cdba	1366b359-8936-4e40-be36-1f1e1eb6d2b0	UAc	DTP	Spiders from Macaronesia: Azores	PreservedSpecimen	{â€œprojectâ€:â€NETBIOMEâ€œ}	b5a62179-333a-4b80-825f-6cbfd81b0e18	30	Borges, P.A.V.	2	2	individuals	1 male | 1 female		endemic	present	TER_Plot 1_FBN_S04	Borges, P.A.V.	2012	Acorigone acoreensis (Wunderlich, 1992)	Animalia	Arthropoda	Arachnida	Araneae	Linyphiidae	Acorigone	acoreensis	species	(Wunderlich, 1992)
TER_Plot 1_FBD_S01	PhysicalObject	https://creativecommons.org/licenses/by/4.0/legalcode	0a80feca-b411-428a-a34e-c5c2fa07cdba	1366b359-8936-4e40-be36-1f1e1eb6d2b0	UAc	DTP	Spiders from Macaronesia: Azores	PreservedSpecimen	{â€œprojectâ€:â€NETBIOMEâ€œ}	b0d0ea60-f61a-4cb2-b20c-2a621a576d5f	31	Borges, P.A.V.	1	1	individuals	1 female		endemic	present	TER_Plot 1_FBD_S01	Borges, P.A.V.	2012	Acorigone acoreensis (Wunderlich, 1992)	Animalia	Arthropoda	Arachnida	Araneae	Linyphiidae	Acorigone	acoreensis	species	(Wunderlich, 1992)
TER_Plot 1_FBD_S02	PhysicalObject	https://creativecommons.org/licenses/by/4.0/legalcode	0a80feca-b411-428a-a34e-c5c2fa07cdba	1366b359-8936-4e40-be36-1f1e1eb6d2b0	UAc	DTP	Spiders from Macaronesia: Azores	PreservedSpecimen	{â€œprojectâ€:â€NETBIOMEâ€œ}	4368c931-0ae1-4b43-a6e3-6db8504d6ca4	32	Rego, C.	2	2	individuals	1 male | 1 female		endemic	present	TER_Plot 1_FBD_S02	Borges, P.A.V.	2012	Acorigone acoreensis (Wunderlich, 1992)	Animalia	Arthropoda	Arachnida	Araneae	Linyphiidae	Acorigone	acoreensis	species	(Wunderlich, 1992)
PIC_Plot 2_AAS_S04	PhysicalObject	https://creativecommons.org/licenses/by/4.0/legalcode	0a80feca-b411-428a-a34e-c5c2fa07cdba	1366b359-8936-4e40-be36-1f1e1eb6d2b0	UAc	DTP	Spiders from Macaronesia: Azores	PreservedSpecimen	{â€œprojectâ€:â€MACDIVâ€œ}	09fa2746-f153-4c18-aeb0-5679fe44b280	33	Pereira, F.	1	1	individuals	1 female		endemic	present	PIC_Plot 2_AAS_S04	Borges, P.A.V.	2016	Acorigone acoreensis (Wunderlich, 1992)	Animalia	Arthropoda	Arachnida	Araneae	Linyphiidae	Acorigone	acoreensis	species	(Wunderlich, 1992)
PIC_Plot 2_ABS_S01	PhysicalObject	https://creativecommons.org/licenses/by/4.0/legalcode	0a80feca-b411-428a-a34e-c5c2fa07cdba	1366b359-8936-4e40-be36-1f1e1eb6d2b0	UAc	DTP	Spiders from Macaronesia: Azores	PreservedSpecimen	{â€œprojectâ€:â€MACDIVâ€œ}	8a8a6d0e-761c-4e01-8cd7-6c10896c70cf	34	Borges, P.A.V.	2	2	individuals	1 female	1 juvenile	endemic	present	PIC_Plot 2_ABS_S01	Borges, P.A.V.	2016	Acorigone acoreensis (Wunderlich, 1992)	Animalia	Arthropoda	Arachnida	Araneae	Linyphiidae	Acorigone	acoreensis	species	(Wunderlich, 1992)
PIC_Plot 3_ABS_S01	PhysicalObject	https://creativecommons.org/licenses/by/4.0/legalcode	0a80feca-b411-428a-a34e-c5c2fa07cdba	1366b359-8936-4e40-be36-1f1e1eb6d2b0	UAc	DTP	Spiders from Macaronesia: Azores	PreservedSpecimen	{â€œprojectâ€:â€MACDIVâ€œ}	4495908e-eaea-405c-969d-cd1f2cedfb90	35	Borges, P.A.V.	1	1	individuals	1 female		endemic	present	PIC_Plot 3_ABS_S01	Borges, P.A.V.	2016	Acorigone acoreensis (Wunderlich, 1992)	Animalia	Arthropoda	Arachnida	Araneae	Linyphiidae	Acorigone	acoreensis	species	(Wunderlich, 1992)
PIC_Plot 1_ABS_S02	PhysicalObject	https://creativecommons.org/licenses/by/4.0/legalcode	0a80feca-b411-428a-a34e-c5c2fa07cdba	1366b359-8936-4e40-be36-1f1e1eb6d2b0	UAc	DTP	Spiders from Macaronesia: Azores	PreservedSpecimen	{â€œprojectâ€:â€MACDIVâ€œ}	6c767a16-0f4c-4554-ac96-91937f4cee66	36	Carvalho, R.	1	1	individuals	1 male		endemic	present	PIC_Plot 1_ABS_S02	Borges, P.A.V.	2016	Acorigone acoreensis (Wunderlich, 1992)	Animalia	Arthropoda	Arachnida	Araneae	Linyphiidae	Acorigone	acoreensis	species	(Wunderlich, 1992)
PIC_Plot 6_ABS_S02	PhysicalObject	https://creativecommons.org/licenses/by/4.0/legalcode	0a80feca-b411-428a-a34e-c5c2fa07cdba	1366b359-8936-4e40-be36-1f1e1eb6d2b0	UAc	DTP	Spiders from Macaronesia: Azores	PreservedSpecimen	{â€œprojectâ€:â€MACDIVâ€œ}	07facac7-f7fc-449f-8fc4-c1804bb4b97c	37	Norder, S.	1	1	individuals	1 female		endemic	present	PIC_Plot 6_ABS_S02	Borges, P.A.V.	2016	Acorigone acoreensis (Wunderlich, 1992)	Animalia	Arthropoda	Arachnida	Araneae	Linyphiidae	Acorigone	acoreensis	species	(Wunderlich, 1992)
PIC_Plot 1_FBD_S01	PhysicalObject	https://creativecommons.org/licenses/by/4.0/legalcode	0a80feca-b411-428a-a34e-c5c2fa07cdba	1366b359-8936-4e40-be36-1f1e1eb6d2b0	UAc	DTP	Spiders from Macaronesia: Azores	PreservedSpecimen	{â€œprojectâ€:â€MACDIVâ€œ}	c56cc114-5e7b-437c-afac-cb5897136706	38	Carvalho, R.	2	2	individuals	1 female	1 juvenile	endemic	present	PIC_Plot 1_FBD_S01	Borges, P.A.V.	2016	Acorigone acoreensis (Wunderlich, 1992)	Animalia	Arthropoda	Arachnida	Araneae	Linyphiidae	Acorigone	acoreensis	species	(Wunderlich, 1992)
PIC_Plot 3_FBD_S01	PhysicalObject	https://creativecommons.org/licenses/by/4.0/legalcode	0a80feca-b411-428a-a34e-c5c2fa07cdba	1366b359-8936-4e40-be36-1f1e1eb6d2b0	UAc	DTP	Spiders from Macaronesia: Azores	PreservedSpecimen	{â€œprojectâ€:â€MACDIVâ€œ}	90606706-104a-483e-8a81-d47af923e335	39	Borges, P.A.V.	2	2	individuals	2 females		endemic	present	PIC_Plot 3_FBD_S01	Borges, P.A.V.	2016	Acorigone acoreensis (Wunderlich, 1992)	Animalia	Arthropoda	Arachnida	Araneae	Linyphiidae	Acorigone	acoreensis	species	(Wunderlich, 1992)
PIC_Plot 3_FBD_S02	PhysicalObject	https://creativecommons.org/licenses/by/4.0/legalcode	0a80feca-b411-428a-a34e-c5c2fa07cdba	1366b359-8936-4e40-be36-1f1e1eb6d2b0	UAc	DTP	Spiders from Macaronesia: Azores	PreservedSpecimen	{â€œprojectâ€:â€MACDIVâ€œ}	a35e2e2f-7f22-4cf2-8fd9-49c98515f0f3	40	Carvalho, R.	1	1	individuals	1 male		endemic	present	PIC_Plot 3_FBD_S02	Borges, P.A.V.	2016	Acorigone acoreensis (Wunderlich, 1992)	Animalia	Arthropoda	Arachnida	Araneae	Linyphiidae	Acorigone	acoreensis	species	(Wunderlich, 1992)
PIC_Plot 4_FBD_S02	PhysicalObject	https://creativecommons.org/licenses/by/4.0/legalcode	0a80feca-b411-428a-a34e-c5c2fa07cdba	1366b359-8936-4e40-be36-1f1e1eb6d2b0	UAc	DTP	Spiders from Macaronesia: Azores	PreservedSpecimen	{â€œprojectâ€:â€MACDIVâ€œ}	135d6292-f19c-4d11-81a5-7516f116c2bb	41	Crespo, L.C.	1	1	individuals	1 female		endemic	present	PIC_Plot 4_FBD_S02	Borges, P.A.V.	2016	Acorigone acoreensis (Wunderlich, 1992)	Animalia	Arthropoda	Arachnida	Araneae	Linyphiidae	Acorigone	acoreensis	species	(Wunderlich, 1992)
PIC_Plot 2_FBN_S03	PhysicalObject	https://creativecommons.org/licenses/by/4.0/legalcode	0a80feca-b411-428a-a34e-c5c2fa07cdba	1366b359-8936-4e40-be36-1f1e1eb6d2b0	UAc	DTP	Spiders from Macaronesia: Azores	PreservedSpecimen	{â€œprojectâ€:â€MACDIVâ€œ}	1771262e-13da-4e3c-a97a-5ab6a082cbef	42	Carvalho, R.	2	2	individuals	2 females		endemic	present	PIC_Plot 2_FBN_S03	Borges, P.A.V.	2016	Acorigone acoreensis (Wunderlich, 1992)	Animalia	Arthropoda	Arachnida	Araneae	Linyphiidae	Acorigone	acoreensis	species	(Wunderlich, 1992)
PIC_Plot 3_FBN_S03	PhysicalObject	https://creativecommons.org/licenses/by/4.0/legalcode	0a80feca-b411-428a-a34e-c5c2fa07cdba	1366b359-8936-4e40-be36-1f1e1eb6d2b0	UAc	DTP	Spiders from Macaronesia: Azores	PreservedSpecimen	{â€œprojectâ€:â€MACDIVâ€œ}	38782a90-0e53-473a-abed-dad677fd9c11	43	Borges, P.A.V.	1	1	individuals	1 male		endemic	present	PIC_Plot 3_FBN_S03	Borges, P.A.V.	2016	Acorigone acoreensis (Wunderlich, 1992)	Animalia	Arthropoda	Arachnida	Araneae	Linyphiidae	Acorigone	acoreensis	species	(Wunderlich, 1992)
PIC_Plot 1_FBN_S04	PhysicalObject	https://creativecommons.org/licenses/by/4.0/legalcode	0a80feca-b411-428a-a34e-c5c2fa07cdba	1366b359-8936-4e40-be36-1f1e1eb6d2b0	UAc	DTP	Spiders from Macaronesia: Azores	PreservedSpecimen	{â€œprojectâ€:â€MACDIVâ€œ}	5a417921-a8c9-4a5f-b358-c94777ac0a5a	44	Pereira, F.	2	2	individuals	1 male | 1 female		endemic	present	PIC_Plot 1_FBN_S04	Borges, P.A.V.	2016	Acorigone acoreensis (Wunderlich, 1992)	Animalia	Arthropoda	Arachnida	Araneae	Linyphiidae	Acorigone	acoreensis	species	(Wunderlich, 1992)
PIC_Plot 5_GWS_S01	PhysicalObject	https://creativecommons.org/licenses/by/4.0/legalcode	0a80feca-b411-428a-a34e-c5c2fa07cdba	1366b359-8936-4e40-be36-1f1e1eb6d2b0	UAc	DTP	Spiders from Macaronesia: Azores	PreservedSpecimen	{â€œprojectâ€:â€MACDIVâ€œ}	b71f8e9e-47bf-4cf0-b77b-b80c538d8a76	45	Borges, P.A.V.	1	1	individuals	1 female		endemic	present	PIC_Plot 5_GWS_S01	Borges, P.A.V.	2016	Acorigone acoreensis (Wunderlich, 1992)	Animalia	Arthropoda	Arachnida	Araneae	Linyphiidae	Acorigone	acoreensis	species	(Wunderlich, 1992)
PIC_Plot 2_GWS_S02	PhysicalObject	https://creativecommons.org/licenses/by/4.0/legalcode	0a80feca-b411-428a-a34e-c5c2fa07cdba	1366b359-8936-4e40-be36-1f1e1eb6d2b0	UAc	DTP	Spiders from Macaronesia: Azores	PreservedSpecimen	{â€œprojectâ€:â€MACDIVâ€œ}	e3b09d7f-d71b-4fce-952f-ba6039e953c4	46	Gabriel, R.	1	1	individuals	1 female		endemic	present	PIC_Plot 2_GWS_S02	Borges, P.A.V.	2016	Acorigone acoreensis (Wunderlich, 1992)	Animalia	Arthropoda	Arachnida	Araneae	Linyphiidae	Acorigone	acoreensis	species	(Wunderlich, 1992)
PIC_Plot 3_GWS_S02	PhysicalObject	https://creativecommons.org/licenses/by/4.0/legalcode	0a80feca-b411-428a-a34e-c5c2fa07cdba	1366b359-8936-4e40-be36-1f1e1eb6d2b0	UAc	DTP	Spiders from Macaronesia: Azores	PreservedSpecimen	{â€œprojectâ€:â€MACDIVâ€œ}	bc3d7ca6-b1c2-47f8-8a12-d30569feb844	47	Carvalho, R.	1	1	individuals	1 female		endemic	present	PIC_Plot 3_GWS_S02	Borges, P.A.V.	2016	Acorigone acoreensis (Wunderlich, 1992)	Animalia	Arthropoda	Arachnida	Araneae	Linyphiidae	Acorigone	acoreensis	species	(Wunderlich, 1992)
PIC_Plot 1_PIT_S01	PhysicalObject	https://creativecommons.org/licenses/by/4.0/legalcode	0a80feca-b411-428a-a34e-c5c2fa07cdba	1366b359-8936-4e40-be36-1f1e1eb6d2b0	UAc	DTP	Spiders from Macaronesia: Azores	PreservedSpecimen	{â€œprojectâ€:â€MACDIVâ€œ}	b5f6e5b4-d8b8-4cda-a29f-2a0989e8d88c	48	Pereira, F.	1	1	individuals	1 male		endemic	present	PIC_Plot 1_PIT_S01	Borges, P.A.V.	2016	Acorigone acoreensis (Wunderlich, 1992)	Animalia	Arthropoda	Arachnida	Araneae	Linyphiidae	Acorigone	acoreensis	species	(Wunderlich, 1992)
PIC_Plot 3_PIT_S03	PhysicalObject	https://creativecommons.org/licenses/by/4.0/legalcode	0a80feca-b411-428a-a34e-c5c2fa07cdba	1366b359-8936-4e40-be36-1f1e1eb6d2b0	UAc	DTP	Spiders from Macaronesia: Azores	PreservedSpecimen	{â€œprojectâ€:â€MACDIVâ€œ}	c3b6a765-c9d8-4ef4-8de7-e9fe6da029c5	49	Pereira, F.	1	1	individuals	1 female		endemic	present	PIC_Plot 3_PIT_S03	Borges, P.A.V.	2016	Acorigone acoreensis (Wunderlich, 1992)	Animalia	Arthropoda	Arachnida	Araneae	Linyphiidae	Acorigone	acoreensis	species	(Wunderlich, 1992)
PIC_Plot 1_FBN_S03	PhysicalObject	https://creativecommons.org/licenses/by/4.0/legalcode	0a80feca-b411-428a-a34e-c5c2fa07cdba	1366b359-8936-4e40-be36-1f1e1eb6d2b0	UAc	DTP	Spiders from Macaronesia: Azores	PreservedSpecimen	{â€œprojectâ€:â€MACDIVâ€œ}	bea0c03e-4613-468e-bc46-0c96bdd777ad	50	Carvalho, R.	1	1	individuals	1 male		endemic	present	PIC_Plot 1_FBN_S03	Borges, P.A.V.	2016	Acorigone acoreensis (Wunderlich, 1992)	Animalia	Arthropoda	Arachnida	Araneae	Linyphiidae	Acorigone	acoreensis	species	(Wunderlich, 1992)
TER_Plot 3_PIT_S10	PhysicalObject	https://creativecommons.org/licenses/by/4.0/legalcode	0a80feca-b411-428a-a34e-c5c2fa07cdba	1366b359-8936-4e40-be36-1f1e1eb6d2b0	UAc	DTP	Spiders from Macaronesia: Azores	PreservedSpecimen	{â€œprojectâ€:â€NETBIOMEâ€œ}	21099123-ee3a-4ac6-8615-08ef14b64d80	51	Borges, P.A.V.	1	1	individuals	1 male		introduced	present	TER_Plot 3_PIT_S10	Borges, P.A.V.	2012	Agyneta decora (O. P.-Cambridge, 1871)	Animalia	Arthropoda	Arachnida	Araneae	Linyphiidae	Agyneta	decora	species	(O. P.-Cambridge, 1871)
TER_Plot 5_PIT_S06	PhysicalObject	https://creativecommons.org/licenses/by/4.0/legalcode	0a80feca-b411-428a-a34e-c5c2fa07cdba	1366b359-8936-4e40-be36-1f1e1eb6d2b0	UAc	DTP	Spiders from Macaronesia: Azores	PreservedSpecimen	{â€œprojectâ€:â€NETBIOMEâ€œ}	d60d1ac7-ca93-4871-81e0-2795ae21afe2	52	Borges, P.A.V.	1	1	individuals	1 female		introduced	present	TER_Plot 5_PIT_S06	Borges, P.A.V.	2012	Agyneta decora (O. P.-Cambridge, 1871)	Animalia	Arthropoda	Arachnida	Araneae	Linyphiidae	Agyneta	decora	species	(O. P.-Cambridge, 1871)
TER_Plot 5_PIT_S03	PhysicalObject	https://creativecommons.org/licenses/by/4.0/legalcode	0a80feca-b411-428a-a34e-c5c2fa07cdba	1366b359-8936-4e40-be36-1f1e1eb6d2b0	UAc	DTP	Spiders from Macaronesia: Azores	PreservedSpecimen	{â€œprojectâ€:â€NETBIOMEâ€œ}	360a2f8e-966b-4155-9a17-e7feb72686f9	53	Borges, P.A.V.	1	1	individuals	1 female		introduced	present	TER_Plot 5_PIT_S03	Borges, P.A.V.	2012	Agyneta decora (O. P.-Cambridge, 1871)	Animalia	Arthropoda	Arachnida	Araneae	Linyphiidae	Agyneta	decora	species	(O. P.-Cambridge, 1871)
TER_Plot 5_PIT_S08	PhysicalObject	https://creativecommons.org/licenses/by/4.0/legalcode	0a80feca-b411-428a-a34e-c5c2fa07cdba	1366b359-8936-4e40-be36-1f1e1eb6d2b0	UAc	DTP	Spiders from Macaronesia: Azores	PreservedSpecimen	{â€œprojectâ€:â€NETBIOMEâ€œ}	6662c4f0-1910-4b31-9111-5c701e3d284d	54	Borges, P.A.V.	1	1	individuals	1 female		introduced	present	TER_Plot 5_PIT_S08	Borges, P.A.V.	2012	Agyneta decora (O. P.-Cambridge, 1871)	Animalia	Arthropoda	Arachnida	Araneae	Linyphiidae	Agyneta	decora	species	(O. P.-Cambridge, 1871)
TER_Lagoa Pinheiro B_PIT_S04	PhysicalObject	https://creativecommons.org/licenses/by/4.0/legalcode	0a80feca-b411-428a-a34e-c5c2fa07cdba	1366b359-8936-4e40-be36-1f1e1eb6d2b0	UAc	DTP	Spiders from Macaronesia: Azores	PreservedSpecimen	{â€œprojectâ€:â€NETBIOMEâ€œ}	1f04ff9e-28ac-43f9-8263-774f21445569	55	Borges, P.A.V.	1	1	individuals	1 female		introduced	present	TER_Lagoa Pinheiro B_PIT_S04	Borges, P.A.V.	2012	Agyneta decora (O. P.-Cambridge, 1871)	Animalia	Arthropoda	Arachnida	Araneae	Linyphiidae	Agyneta	decora	species	(O. P.-Cambridge, 1871)
TER_Lagoa Pinheiro B_PIT_S04	PhysicalObject	https://creativecommons.org/licenses/by/4.0/legalcode	0a80feca-b411-428a-a34e-c5c2fa07cdba	1366b359-8936-4e40-be36-1f1e1eb6d2b0	UAc	DTP	Spiders from Macaronesia: Azores	PreservedSpecimen	{â€œprojectâ€:â€NETBIOMEâ€œ}	cb5694ba-4af2-4c4f-8749-17a364013287	56	Borges, P.A.V.	1	1	individuals	1 female		introduced	present	TER_Lagoa Pinheiro B_PIT_S04	Borges, P.A.V.	2012	Agyneta decora (O. P.-Cambridge, 1871)	Animalia	Arthropoda	Arachnida	Araneae	Linyphiidae	Agyneta	decora	species	(O. P.-Cambridge, 1871)
TER_Lagoa Pinheiro B_PIT_S01	PhysicalObject	https://creativecommons.org/licenses/by/4.0/legalcode	0a80feca-b411-428a-a34e-c5c2fa07cdba	1366b359-8936-4e40-be36-1f1e1eb6d2b0	UAc	DTP	Spiders from Macaronesia: Azores	PreservedSpecimen	{â€œprojectâ€:â€NETBIOMEâ€œ}	9d37e6bb-25bb-4d77-b4a7-1a47f21c123d	57	Borges, P.A.V.	1	1	individuals	1 female		introduced	present	TER_Lagoa Pinheiro B_PIT_S01	Borges, P.A.V.	2012	Agyneta decora (O. P.-Cambridge, 1871)	Animalia	Arthropoda	Arachnida	Araneae	Linyphiidae	Agyneta	decora	species	(O. P.-Cambridge, 1871)
PIC_Plot 4_AAS_S01	PhysicalObject	https://creativecommons.org/licenses/by/4.0/legalcode	0a80feca-b411-428a-a34e-c5c2fa07cdba	1366b359-8936-4e40-be36-1f1e1eb6d2b0	UAc	DTP	Spiders from Macaronesia: Azores	PreservedSpecimen	{â€œprojectâ€:â€MACDIVâ€œ}	3789d0d0-e1b8-4f29-b259-fe0c5fde0ac1	58	Borges, P.A.V.	1	1	individuals	1 male		endemic	present	PIC_Plot 4_AAS_S01	Borges, P.A.V.	2016	Canariphantes acoreensis (Wunderlich, 1992)	Animalia	Arthropoda	Arachnida	Araneae	Linyphiidae	Canariphantes	acoreensis	species	(Wunderlich, 1992)
PIC_Plot 2_AAS_S02	PhysicalObject	https://creativecommons.org/licenses/by/4.0/legalcode	0a80feca-b411-428a-a34e-c5c2fa07cdba	1366b359-8936-4e40-be36-1f1e1eb6d2b0	UAc	DTP	Spiders from Macaronesia: Azores	PreservedSpecimen	{â€œprojectâ€:â€MACDIVâ€œ}	9b2079e1-d4ca-4d23-99c7-461a419e81f3	59	Carvalho, R.	2	2	individuals	2 females		endemic	present	PIC_Plot 2_AAS_S02	Borges, P.A.V.	2016	Canariphantes acoreensis (Wunderlich, 1992)	Animalia	Arthropoda	Arachnida	Araneae	Linyphiidae	Canariphantes	acoreensis	species	(Wunderlich, 1992)
PIC_Plot 5_ABS_S01	PhysicalObject	https://creativecommons.org/licenses/by/4.0/legalcode	0a80feca-b411-428a-a34e-c5c2fa07cdba	1366b359-8936-4e40-be36-1f1e1eb6d2b0	UAc	DTP	Spiders from Macaronesia: Azores	PreservedSpecimen	{â€œprojectâ€:â€MACDIVâ€œ}	cbb0cc1e-42f6-4933-8549-85741dafdffd	60	Crespo, L.C.	2	2	individuals	2 females		endemic	present	PIC_Plot 5_ABS_S01	Borges, P.A.V.	2016	Canariphantes acoreensis (Wunderlich, 1992)	Animalia	Arthropoda	Arachnida	Araneae	Linyphiidae	Canariphantes	acoreensis	species	(Wunderlich, 1992)
PIC_Plot 2_GWS_S01	PhysicalObject	https://creativecommons.org/licenses/by/4.0/legalcode	0a80feca-b411-428a-a34e-c5c2fa07cdba	1366b359-8936-4e40-be36-1f1e1eb6d2b0	UAc	DTP	Spiders from Macaronesia: Azores	PreservedSpecimen	{â€œprojectâ€:â€MACDIVâ€œ}	0a848ebf-05f3-41f8-8fa7-21e12cfe4e7a	61	Crespo, L.C.	4	4	individuals	3 females	1 juvenile	endemic	present	PIC_Plot 2_GWS_S01	Borges, P.A.V.	2016	Canariphantes acoreensis (Wunderlich, 1992)	Animalia	Arthropoda	Arachnida	Araneae	Linyphiidae	Canariphantes	acoreensis	species	(Wunderlich, 1992)
PIC_Plot 4_PIT_S04	PhysicalObject	https://creativecommons.org/licenses/by/4.0/legalcode	0a80feca-b411-428a-a34e-c5c2fa07cdba	1366b359-8936-4e40-be36-1f1e1eb6d2b0	UAc	DTP	Spiders from Macaronesia: Azores	PreservedSpecimen	{â€œprojectâ€:â€MACDIVâ€œ}	4e6ec842-9f60-42a2-a268-fd565510ecd9	62	Pereira, F.	1	1	individuals	1 male		endemic	present	PIC_Plot 4_PIT_S04	Borges, P.A.V.	2016	Canariphantes acoreensis (Wunderlich, 1992)	Animalia	Arthropoda	Arachnida	Araneae	Linyphiidae	Canariphantes	acoreensis	species	(Wunderlich, 1992)
PIC_Plot 5_PIT_S04	PhysicalObject	https://creativecommons.org/licenses/by/4.0/legalcode	0a80feca-b411-428a-a34e-c5c2fa07cdba	1366b359-8936-4e40-be36-1f1e1eb6d2b0	UAc	DTP	Spiders from Macaronesia: Azores	PreservedSpecimen	{â€œprojectâ€:â€MACDIVâ€œ}	161753b6-70f1-4707-b836-361a556ed1b2	63	Pereira, F.	4	4	individuals	2 males	2 juveniles	endemic	present	PIC_Plot 5_PIT_S04	Borges, P.A.V.	2016	Canariphantes acoreensis (Wunderlich, 1992)	Animalia	Arthropoda	Arachnida	Araneae	Linyphiidae	Canariphantes	acoreensis	species	(Wunderlich, 1992)
PIC_Plot 4_PIT_S05	PhysicalObject	https://creativecommons.org/licenses/by/4.0/legalcode	0a80feca-b411-428a-a34e-c5c2fa07cdba	1366b359-8936-4e40-be36-1f1e1eb6d2b0	UAc	DTP	Spiders from Macaronesia: Azores	PreservedSpecimen	{â€œprojectâ€:â€MACDIVâ€œ}	8158f3c4-a22d-4e51-9b24-7af651cbc845	64	Pereira, F.	4	4	individuals	1 male	3 juveniles	endemic	present	PIC_Plot 4_PIT_S05	Borges, P.A.V.	2016	Canariphantes acoreensis (Wunderlich, 1992)	Animalia	Arthropoda	Arachnida	Araneae	Linyphiidae	Canariphantes	acoreensis	species	(Wunderlich, 1992)
PIC_Plot 2_PIT_S05	PhysicalObject	https://creativecommons.org/licenses/by/4.0/legalcode	0a80feca-b411-428a-a34e-c5c2fa07cdba	1366b359-8936-4e40-be36-1f1e1eb6d2b0	UAc	DTP	Spiders from Macaronesia: Azores	PreservedSpecimen	{â€œprojectâ€:â€MACDIVâ€œ}	9ac56da7-2b41-47cb-8f9f-7c4f3dfddea7	65	Pereira, F.	2	2	individuals	1 male | 1 female		endemic	present	PIC_Plot 2_PIT_S05	Borges, P.A.V.	2016	Canariphantes acoreensis (Wunderlich, 1992)	Animalia	Arthropoda	Arachnida	Araneae	Linyphiidae	Canariphantes	acoreensis	species	(Wunderlich, 1992)
PIC_Plot 2_PIT_S05	PhysicalObject	https://creativecommons.org/licenses/by/4.0/legalcode	0a80feca-b411-428a-a34e-c5c2fa07cdba	1366b359-8936-4e40-be36-1f1e1eb6d2b0	UAc	DTP	Spiders from Macaronesia: Azores	PreservedSpecimen	{â€œprojectâ€:â€MACDIVâ€œ}	ee02f2f2-f399-44d4-bc54-3b718bdabf4e	66	Pereira, F.	1	1	individuals	1 male		endemic	present	PIC_Plot 2_PIT_S05	Borges, P.A.V.	2016	Canariphantes acoreensis (Wunderlich, 1992)	Animalia	Arthropoda	Arachnida	Araneae	Linyphiidae	Canariphantes	acoreensis	species	(Wunderlich, 1992)
PIC_Plot 4_PIT_S05	PhysicalObject	https://creativecommons.org/licenses/by/4.0/legalcode	0a80feca-b411-428a-a34e-c5c2fa07cdba	1366b359-8936-4e40-be36-1f1e1eb6d2b0	UAc	DTP	Spiders from Macaronesia: Azores	PreservedSpecimen	{â€œprojectâ€:â€MACDIVâ€œ}	fb66bbf1-12c7-496a-8bbe-d8734f6ce2e2	67	Pereira, F.	6	6	individuals	2 males	4 juveniles	endemic	present	PIC_Plot 4_PIT_S05	Borges, P.A.V.	2016	Canariphantes acoreensis (Wunderlich, 1992)	Animalia	Arthropoda	Arachnida	Araneae	Linyphiidae	Canariphantes	acoreensis	species	(Wunderlich, 1992)
PIC_Plot 2_PIT_S06	PhysicalObject	https://creativecommons.org/licenses/by/4.0/legalcode	0a80feca-b411-428a-a34e-c5c2fa07cdba	1366b359-8936-4e40-be36-1f1e1eb6d2b0	UAc	DTP	Spiders from Macaronesia: Azores	PreservedSpecimen	{â€œprojectâ€:â€MACDIVâ€œ}	b8b4e3d7-a4d4-4833-9aee-9702e27c9a56	68	Pereira, F.	1	1	individuals	1 female		endemic	present	PIC_Plot 2_PIT_S06	Borges, P.A.V.	2016	Canariphantes acoreensis (Wunderlich, 1992)	Animalia	Arthropoda	Arachnida	Araneae	Linyphiidae	Canariphantes	acoreensis	species	(Wunderlich, 1992)
PIC_Plot 6_PIT_S06	PhysicalObject	https://creativecommons.org/licenses/by/4.0/legalcode	0a80feca-b411-428a-a34e-c5c2fa07cdba	1366b359-8936-4e40-be36-1f1e1eb6d2b0	UAc	DTP	Spiders from Macaronesia: Azores	PreservedSpecimen	{â€œprojectâ€:â€MACDIVâ€œ}	ea06519b-635d-4403-814b-4f735d4d7eb2	69	Pereira, F.	1	1	individuals	1 male		endemic	present	PIC_Plot 6_PIT_S06	Borges, P.A.V.	2016	Canariphantes acoreensis (Wunderlich, 1992)	Animalia	Arthropoda	Arachnida	Araneae	Linyphiidae	Canariphantes	acoreensis	species	(Wunderlich, 1992)
PIC_Plot 2_PIT_S07	PhysicalObject	https://creativecommons.org/licenses/by/4.0/legalcode	0a80feca-b411-428a-a34e-c5c2fa07cdba	1366b359-8936-4e40-be36-1f1e1eb6d2b0	UAc	DTP	Spiders from Macaronesia: Azores	PreservedSpecimen	{â€œprojectâ€:â€MACDIVâ€œ}	52a8e8fd-2fee-4501-b073-35caa364f75b	70	Pereira, F.	2	2	individuals	1 female	1 juvenile	endemic	present	PIC_Plot 2_PIT_S07	Borges, P.A.V.	2016	Canariphantes acoreensis (Wunderlich, 1992)	Animalia	Arthropoda	Arachnida	Araneae	Linyphiidae	Canariphantes	acoreensis	species	(Wunderlich, 1992)
PIC_Plot 6_PIT_S07	PhysicalObject	https://creativecommons.org/licenses/by/4.0/legalcode	0a80feca-b411-428a-a34e-c5c2fa07cdba	1366b359-8936-4e40-be36-1f1e1eb6d2b0	UAc	DTP	Spiders from Macaronesia: Azores	PreservedSpecimen	{â€œprojectâ€:â€MACDIVâ€œ}	c6d1e4fb-99ce-48b2-b24b-528e01ff19dc	71	Pereira, F.	1	1	individuals	1 male		endemic	present	PIC_Plot 6_PIT_S07	Borges, P.A.V.	2016	Canariphantes acoreensis (Wunderlich, 1992)	Animalia	Arthropoda	Arachnida	Araneae	Linyphiidae	Canariphantes	acoreensis	species	(Wunderlich, 1992)
PIC_Plot 5_PIT_S08	PhysicalObject	https://creativecommons.org/licenses/by/4.0/legalcode	0a80feca-b411-428a-a34e-c5c2fa07cdba	1366b359-8936-4e40-be36-1f1e1eb6d2b0	UAc	DTP	Spiders from Macaronesia: Azores	PreservedSpecimen	{â€œprojectâ€:â€MACDIVâ€œ}	5f3fe391-d86e-4dc6-a3f9-7648b6d61e52	72	Pereira, F.	1	1	individuals	1 female		endemic	present	PIC_Plot 5_PIT_S08	Borges, P.A.V.	2016	Canariphantes acoreensis (Wunderlich, 1992)	Animalia	Arthropoda	Arachnida	Araneae	Linyphiidae	Canariphantes	acoreensis	species	(Wunderlich, 1992)
PIC_Plot 6_PIT_S09	PhysicalObject	https://creativecommons.org/licenses/by/4.0/legalcode	0a80feca-b411-428a-a34e-c5c2fa07cdba	1366b359-8936-4e40-be36-1f1e1eb6d2b0	UAc	DTP	Spiders from Macaronesia: Azores	PreservedSpecimen	{â€œprojectâ€:â€MACDIVâ€œ}	1aae2a30-6273-4ded-84b3-dda26d9289f1	73	Pereira, F.	1	1	individuals	1 female		endemic	present	PIC_Plot 6_PIT_S09	Borges, P.A.V.	2016	Canariphantes acoreensis (Wunderlich, 1992)	Animalia	Arthropoda	Arachnida	Araneae	Linyphiidae	Canariphantes	acoreensis	species	(Wunderlich, 1992)
PIC_Plot 6_PIT_S10	PhysicalObject	https://creativecommons.org/licenses/by/4.0/legalcode	0a80feca-b411-428a-a34e-c5c2fa07cdba	1366b359-8936-4e40-be36-1f1e1eb6d2b0	UAc	DTP	Spiders from Macaronesia: Azores	PreservedSpecimen	{â€œprojectâ€:â€MACDIVâ€œ}	ea6889e5-7d10-4ec8-923e-4e0e0aefe435	74	Pereira, F.	1	1	individuals	1 male		endemic	present	PIC_Plot 6_PIT_S10	Borges, P.A.V.	2016	Canariphantes acoreensis (Wunderlich, 1992)	Animalia	Arthropoda	Arachnida	Araneae	Linyphiidae	Canariphantes	acoreensis	species	(Wunderlich, 1992)
PIC_Plot 4_PIT_S01	PhysicalObject	https://creativecommons.org/licenses/by/4.0/legalcode	0a80feca-b411-428a-a34e-c5c2fa07cdba	1366b359-8936-4e40-be36-1f1e1eb6d2b0	UAc	DTP	Spiders from Macaronesia: Azores	PreservedSpecimen	{â€œprojectâ€:â€MACDIVâ€œ}	df0347bd-c4ea-4cdd-a5b8-7780944ef09d	75	Pereira, F.	4	4	individuals	1 male	3 juveniles	endemic	present	PIC_Plot 4_PIT_S01	Borges, P.A.V.	2016	Canariphantes acoreensis (Wunderlich, 1992)	Animalia	Arthropoda	Arachnida	Araneae	Linyphiidae	Canariphantes	acoreensis	species	(Wunderlich, 1992)
PIC_Plot 6_PIT_S11	PhysicalObject	https://creativecommons.org/licenses/by/4.0/legalcode	0a80feca-b411-428a-a34e-c5c2fa07cdba	1366b359-8936-4e40-be36-1f1e1eb6d2b0	UAc	DTP	Spiders from Macaronesia: Azores	PreservedSpecimen	{â€œprojectâ€:â€MACDIVâ€œ}	77420959-9fa6-433d-8123-6dda60521f34	76	Pereira, F.	1	1	individuals	1 male		endemic	present	PIC_Plot 6_PIT_S11	Borges, P.A.V.	2016	Canariphantes acoreensis (Wunderlich, 1992)	Animalia	Arthropoda	Arachnida	Araneae	Linyphiidae	Canariphantes	acoreensis	species	(Wunderlich, 1992)
PIC_Plot 4_PIT_S11	PhysicalObject	https://creativecommons.org/licenses/by/4.0/legalcode	0a80feca-b411-428a-a34e-c5c2fa07cdba	1366b359-8936-4e40-be36-1f1e1eb6d2b0	UAc	DTP	Spiders from Macaronesia: Azores	PreservedSpecimen	{â€œprojectâ€:â€MACDIVâ€œ}	8b06440c-c3f7-4b41-ac25-9e77990317ca	77	Pereira, F.	2	2	individuals	1 male	1 juvenile	endemic	present	PIC_Plot 4_PIT_S11	Borges, P.A.V.	2016	Canariphantes acoreensis (Wunderlich, 1992)	Animalia	Arthropoda	Arachnida	Araneae	Linyphiidae	Canariphantes	acoreensis	species	(Wunderlich, 1992)
PIC_Plot 6_PIT_S11	PhysicalObject	https://creativecommons.org/licenses/by/4.0/legalcode	0a80feca-b411-428a-a34e-c5c2fa07cdba	1366b359-8936-4e40-be36-1f1e1eb6d2b0	UAc	DTP	Spiders from Macaronesia: Azores	PreservedSpecimen	{â€œprojectâ€:â€MACDIVâ€œ}	4f073dd4-4f35-4a60-8b44-c6c690077f8d	78	Pereira, F.	1	1	individuals	1 female		endemic	present	PIC_Plot 6_PIT_S11	Borges, P.A.V.	2016	Canariphantes acoreensis (Wunderlich, 1992)	Animalia	Arthropoda	Arachnida	Araneae	Linyphiidae	Canariphantes	acoreensis	species	(Wunderlich, 1992)
PIC_Plot 1_PIT_S12	PhysicalObject	https://creativecommons.org/licenses/by/4.0/legalcode	0a80feca-b411-428a-a34e-c5c2fa07cdba	1366b359-8936-4e40-be36-1f1e1eb6d2b0	UAc	DTP	Spiders from Macaronesia: Azores	PreservedSpecimen	{â€œprojectâ€:â€MACDIVâ€œ}	d7807dc1-0b13-480a-9984-1c3ad6ffc4a7	79	Pereira, F.	1	1	individuals	1 female		endemic	present	PIC_Plot 1_PIT_S12	Borges, P.A.V.	2016	Canariphantes acoreensis (Wunderlich, 1992)	Animalia	Arthropoda	Arachnida	Araneae	Linyphiidae	Canariphantes	acoreensis	species	(Wunderlich, 1992)
PIC_Plot 2_PIT_S02	PhysicalObject	https://creativecommons.org/licenses/by/4.0/legalcode	0a80feca-b411-428a-a34e-c5c2fa07cdba	1366b359-8936-4e40-be36-1f1e1eb6d2b0	UAc	DTP	Spiders from Macaronesia: Azores	PreservedSpecimen	{â€œprojectâ€:â€MACDIVâ€œ}	1ee694bf-3418-4284-ae3f-39b2d17fe647	80	Pereira, F.	1	1	individuals	1 female		endemic	present	PIC_Plot 2_PIT_S02	Borges, P.A.V.	2016	Canariphantes acoreensis (Wunderlich, 1992)	Animalia	Arthropoda	Arachnida	Araneae	Linyphiidae	Canariphantes	acoreensis	species	(Wunderlich, 1992)
PIC_Plot 5_PIT_S02	PhysicalObject	https://creativecommons.org/licenses/by/4.0/legalcode	0a80feca-b411-428a-a34e-c5c2fa07cdba	1366b359-8936-4e40-be36-1f1e1eb6d2b0	UAc	DTP	Spiders from Macaronesia: Azores	PreservedSpecimen	{â€œprojectâ€:â€MACDIVâ€œ}	229c6980-ef14-4a09-9e1d-3acac44fb624	81	Pereira, F.	1	1	individuals	1 female		endemic	present	PIC_Plot 5_PIT_S02	Borges, P.A.V.	2016	Canariphantes acoreensis (Wunderlich, 1992)	Animalia	Arthropoda	Arachnida	Araneae	Linyphiidae	Canariphantes	acoreensis	species	(Wunderlich, 1992)
PIC_Plot 1_PIT_S12	PhysicalObject	https://creativecommons.org/licenses/by/4.0/legalcode	0a80feca-b411-428a-a34e-c5c2fa07cdba	1366b359-8936-4e40-be36-1f1e1eb6d2b0	UAc	DTP	Spiders from Macaronesia: Azores	PreservedSpecimen	{â€œprojectâ€:â€MACDIVâ€œ}	3c5b7c9d-e8fc-4c69-a773-04b408c44f6f	82	Pereira, F.	1	1	individuals	1 male		endemic	present	PIC_Plot 1_PIT_S12	Borges, P.A.V.	2016	Canariphantes acoreensis (Wunderlich, 1992)	Animalia	Arthropoda	Arachnida	Araneae	Linyphiidae	Canariphantes	acoreensis	species	(Wunderlich, 1992)
PIC_Plot 2_PIT_S12	PhysicalObject	https://creativecommons.org/licenses/by/4.0/legalcode	0a80feca-b411-428a-a34e-c5c2fa07cdba	1366b359-8936-4e40-be36-1f1e1eb6d2b0	UAc	DTP	Spiders from Macaronesia: Azores	PreservedSpecimen	{â€œprojectâ€:â€MACDIVâ€œ}	61e81dc5-8e2c-4af7-9c8f-ae3c3a76d6f6	83	Pereira, F.	1	1	individuals	1 female		endemic	present	PIC_Plot 2_PIT_S12	Borges, P.A.V.	2016	Canariphantes acoreensis (Wunderlich, 1992)	Animalia	Arthropoda	Arachnida	Araneae	Linyphiidae	Canariphantes	acoreensis	species	(Wunderlich, 1992)
TER_Plot 4_FBN_S03	PhysicalObject	https://creativecommons.org/licenses/by/4.0/legalcode	0a80feca-b411-428a-a34e-c5c2fa07cdba	1366b359-8936-4e40-be36-1f1e1eb6d2b0	UAc	DTP	Spiders from Macaronesia: Azores	PreservedSpecimen	{â€œprojectâ€:â€NETBIOMEâ€œ}	78469ad1-3142-4f43-a6ce-07b2cbdaf3c8	84	Borges, P.A.V.	6	6	individuals	1 female	5 juveniles	introduced	present	TER_Plot 4_FBN_S03	Borges, P.A.V.	2012	Cheiracanthium erraticum (Walckenaer, 1802)	Animalia	Arthropoda	Arachnida	Araneae	Clubionidae	Cheiracanthium	erraticum	species	(Walckenaer, 1802)
TER_Plot 4_FBN_S04	PhysicalObject	https://creativecommons.org/licenses/by/4.0/legalcode	0a80feca-b411-428a-a34e-c5c2fa07cdba	1366b359-8936-4e40-be36-1f1e1eb6d2b0	UAc	DTP	Spiders from Macaronesia: Azores	PreservedSpecimen	{â€œprojectâ€:â€NETBIOMEâ€œ}	0c60a665-d777-4a64-b743-4372e687afc7	85	Cardoso, P.	4	4	individuals	1 female	3 juveniles	introduced	present	TER_Plot 4_FBN_S04	Borges, P.A.V.	2012	Cheiracanthium erraticum (Walckenaer, 1802)	Animalia	Arthropoda	Arachnida	Araneae	Clubionidae	Cheiracanthium	erraticum	species	(Walckenaer, 1802)
TER_Plot 4_FSD_S02	PhysicalObject	https://creativecommons.org/licenses/by/4.0/legalcode	0a80feca-b411-428a-a34e-c5c2fa07cdba	1366b359-8936-4e40-be36-1f1e1eb6d2b0	UAc	DTP	Spiders from Macaronesia: Azores	PreservedSpecimen	{â€œprojectâ€:â€NETBIOMEâ€œ}	a599f136-59ac-4d5a-ac6b-7f3f0b2b885a	86	Nunes, R.	1	1	individuals	1 male		introduced	present	TER_Plot 4_FSD_S02	Borges, P.A.V.	2012	Cheiracanthium erraticum (Walckenaer, 1802)	Animalia	Arthropoda	Arachnida	Araneae	Clubionidae	Cheiracanthium	erraticum	species	(Walckenaer, 1802)
TER_Pico Alto Nascente_AAS_S04	PhysicalObject	https://creativecommons.org/licenses/by/4.0/legalcode	0a80feca-b411-428a-a34e-c5c2fa07cdba	1366b359-8936-4e40-be36-1f1e1eb6d2b0	UAc	DTP	Spiders from Macaronesia: Azores	PreservedSpecimen	{â€œprojectâ€:â€NETBIOMEâ€œ}	e147e285-b944-4a10-93b3-4c82fbcec98e	87	Cardoso, P.	1	1	individuals	1 female		introduced	present	TER_Pico Alto Nascente_AAS_S04	Borges, P.A.V.	2012	Cheiracanthium erraticum (Walckenaer, 1802)	Animalia	Arthropoda	Arachnida	Araneae	Clubionidae	Cheiracanthium	erraticum	species	(Walckenaer, 1802)
TER_Plot 5_AAS_S03	PhysicalObject	https://creativecommons.org/licenses/by/4.0/legalcode	0a80feca-b411-428a-a34e-c5c2fa07cdba	1366b359-8936-4e40-be36-1f1e1eb6d2b0	UAc	DTP	Spiders from Macaronesia: Azores	PreservedSpecimen	{â€œprojectâ€:â€NETBIOMEâ€œ}	afa80351-3370-4d0f-b0a2-41156da96d5a	88	Borges, P.A.V.	1	1	individuals	1 female		introduced	present	TER_Plot 5_AAS_S03	Borges, P.A.V.	2012	Cheiracanthium erraticum (Walckenaer, 1802)	Animalia	Arthropoda	Arachnida	Araneae	Clubionidae	Cheiracanthium	erraticum	species	(Walckenaer, 1802)
TER_Plot 5_FBN_S03	PhysicalObject	https://creativecommons.org/licenses/by/4.0/legalcode	0a80feca-b411-428a-a34e-c5c2fa07cdba	1366b359-8936-4e40-be36-1f1e1eb6d2b0	UAc	DTP	Spiders from Macaronesia: Azores	PreservedSpecimen	{â€œprojectâ€:â€NETBIOMEâ€œ}	8e13acd4-5a72-46b1-901a-40e33e557619	89	Borges, P.A.V.	1	1	individuals	1 female		introduced	present	TER_Plot 5_FBN_S03	Borges, P.A.V.	2012	Cheiracanthium erraticum (Walckenaer, 1802)	Animalia	Arthropoda	Arachnida	Araneae	Clubionidae	Cheiracanthium	erraticum	species	(Walckenaer, 1802)
TER_Plot 5_FBD_S02	PhysicalObject	https://creativecommons.org/licenses/by/4.0/legalcode	0a80feca-b411-428a-a34e-c5c2fa07cdba	1366b359-8936-4e40-be36-1f1e1eb6d2b0	UAc	DTP	Spiders from Macaronesia: Azores	PreservedSpecimen	{â€œprojectâ€:â€NETBIOMEâ€œ}	41378e08-c92a-4444-a451-b61ebe4538c3	90	Borges, P.A.V.	3	3	individuals	1 female	2 juveniles	introduced	present	TER_Plot 5_FBD_S02	Borges, P.A.V.	2012	Cheiracanthium erraticum (Walckenaer, 1802)	Animalia	Arthropoda	Arachnida	Araneae	Clubionidae	Cheiracanthium	erraticum	species	(Walckenaer, 1802)
TER_Plot 6_FBN_S03	PhysicalObject	https://creativecommons.org/licenses/by/4.0/legalcode	0a80feca-b411-428a-a34e-c5c2fa07cdba	1366b359-8936-4e40-be36-1f1e1eb6d2b0	UAc	DTP	Spiders from Macaronesia: Azores	PreservedSpecimen	{â€œprojectâ€:â€NETBIOMEâ€œ}	8ed7998c-54b8-479e-bc9a-f7c3814111b2	91	Cardoso, P.	5	5	individuals	2 females	3 juveniles	introduced	present	TER_Plot 6_FBN_S03	Borges, P.A.V.	2012	Cheiracanthium erraticum (Walckenaer, 1802)	Animalia	Arthropoda	Arachnida	Araneae	Clubionidae	Cheiracanthium	erraticum	species	(Walckenaer, 1802)
TER_Plot 6_FBN_S04	PhysicalObject	https://creativecommons.org/licenses/by/4.0/legalcode	0a80feca-b411-428a-a34e-c5c2fa07cdba	1366b359-8936-4e40-be36-1f1e1eb6d2b0	UAc	DTP	Spiders from Macaronesia: Azores	PreservedSpecimen	{â€œprojectâ€:â€NETBIOMEâ€œ}	368878f8-8925-4876-89cb-5f40bee59836	92	Borges, P.A.V.	2	2	individuals	1 male	1 juvenile	introduced	present	TER_Plot 6_FBN_S04	Borges, P.A.V.	2012	Cheiracanthium erraticum (Walckenaer, 1802)	Animalia	Arthropoda	Arachnida	Araneae	Clubionidae	Cheiracanthium	erraticum	species	(Walckenaer, 1802)
TER_Plot 6_FBD_S01	PhysicalObject	https://creativecommons.org/licenses/by/4.0/legalcode	0a80feca-b411-428a-a34e-c5c2fa07cdba	1366b359-8936-4e40-be36-1f1e1eb6d2b0	UAc	DTP	Spiders from Macaronesia: Azores	PreservedSpecimen	{â€œprojectâ€:â€NETBIOMEâ€œ}	4f9eb799-bb48-423d-9941-983d34382a8a	93	Borges, P.A.V.	6	6	individuals	1 male | 2 females	3 juveniles	introduced	present	TER_Plot 6_FBD_S01	Borges, P.A.V.	2012	Cheiracanthium erraticum (Walckenaer, 1802)	Animalia	Arthropoda	Arachnida	Araneae	Clubionidae	Cheiracanthium	erraticum	species	(Walckenaer, 1802)
TER_Plot 6_FBD_S02	PhysicalObject	https://creativecommons.org/licenses/by/4.0/legalcode	0a80feca-b411-428a-a34e-c5c2fa07cdba	1366b359-8936-4e40-be36-1f1e1eb6d2b0	UAc	DTP	Spiders from Macaronesia: Azores	PreservedSpecimen	{â€œprojectâ€:â€NETBIOMEâ€œ}	bef86e0c-c31f-438b-a321-4688bb71b2ff	94	Nunes, R.	3	3	individuals	1 female	2 juveniles	introduced	present	TER_Plot 6_FBD_S02	Borges, P.A.V.	2012	Cheiracanthium erraticum (Walckenaer, 1802)	Animalia	Arthropoda	Arachnida	Araneae	Clubionidae	Cheiracanthium	erraticum	species	(Walckenaer, 1802)
TER_Plot 6_FSN_S03	PhysicalObject	https://creativecommons.org/licenses/by/4.0/legalcode	0a80feca-b411-428a-a34e-c5c2fa07cdba	1366b359-8936-4e40-be36-1f1e1eb6d2b0	UAc	DTP	Spiders from Macaronesia: Azores	PreservedSpecimen	{â€œprojectâ€:â€NETBIOMEâ€œ}	661c64f2-dfbc-4a8f-bea0-7ed902c297f7	95	Guerreiro, O.	2	2	individuals	1 female	1 juvenile	introduced	present	TER_Plot 6_FSN_S03	Borges, P.A.V.	2012	Cheiracanthium erraticum (Walckenaer, 1802)	Animalia	Arthropoda	Arachnida	Araneae	Clubionidae	Cheiracanthium	erraticum	species	(Walckenaer, 1802)
TER_Plot 6_FSN_S04	PhysicalObject	https://creativecommons.org/licenses/by/4.0/legalcode	0a80feca-b411-428a-a34e-c5c2fa07cdba	1366b359-8936-4e40-be36-1f1e1eb6d2b0	UAc	DTP	Spiders from Macaronesia: Azores	PreservedSpecimen	{â€œprojectâ€:â€NETBIOMEâ€œ}	55fbd9c9-c723-4fbb-a25a-3ad7ebd9accf	96	Amorim, I.R.	3	3	individuals	2 females	1 juvenile	introduced	present	TER_Plot 6_FSN_S04	Borges, P.A.V.	2012	Cheiracanthium erraticum (Walckenaer, 1802)	Animalia	Arthropoda	Arachnida	Araneae	Clubionidae	Cheiracanthium	erraticum	species	(Walckenaer, 1802)
TER_Lagoa Pinheiro B_AAS_S02	PhysicalObject	https://creativecommons.org/licenses/by/4.0/legalcode	0a80feca-b411-428a-a34e-c5c2fa07cdba	1366b359-8936-4e40-be36-1f1e1eb6d2b0	UAc	DTP	Spiders from Macaronesia: Azores	PreservedSpecimen	{â€œprojectâ€:â€NETBIOMEâ€œ}	7f034312-a090-4570-9ec6-5dc2f480e8e3	97	Guerreiro, O.	1	1	individuals	1 female		introduced	present	TER_Lagoa Pinheiro B_AAS_S02	Borges, P.A.V.	2012	Cheiracanthium erraticum (Walckenaer, 1802)	Animalia	Arthropoda	Arachnida	Araneae	Clubionidae	Cheiracanthium	erraticum	species	(Walckenaer, 1802)
TER_Lagoa Pinheiro B_FBD_S01	PhysicalObject	https://creativecommons.org/licenses/by/4.0/legalcode	0a80feca-b411-428a-a34e-c5c2fa07cdba	1366b359-8936-4e40-be36-1f1e1eb6d2b0	UAc	DTP	Spiders from Macaronesia: Azores	PreservedSpecimen	{â€œprojectâ€:â€NETBIOMEâ€œ}	1582bfaa-fd21-4cac-97e1-599f0b046d99	98	Cardoso, P.	3	3	individuals	1 female	2 juveniles	introduced	present	TER_Lagoa Pinheiro B_FBD_S01	Borges, P.A.V.	2012	Cheiracanthium erraticum (Walckenaer, 1802)	Animalia	Arthropoda	Arachnida	Araneae	Clubionidae	Cheiracanthium	erraticum	species	(Walckenaer, 1802)
TER_Lagoa Pinheiro B_FBD_S02	PhysicalObject	https://creativecommons.org/licenses/by/4.0/legalcode	0a80feca-b411-428a-a34e-c5c2fa07cdba	1366b359-8936-4e40-be36-1f1e1eb6d2b0	UAc	DTP	Spiders from Macaronesia: Azores	PreservedSpecimen	{â€œprojectâ€:â€NETBIOMEâ€œ}	ca0be680-9fc7-461e-8395-e65f403be115	99	Borges, P.A.V.	1	1	individuals	1 female		introduced	present	TER_Lagoa Pinheiro B_FBD_S02	Borges, P.A.V.	2012	Cheiracanthium erraticum (Walckenaer, 1802)	Animalia	Arthropoda	Arachnida	Araneae	Clubionidae	Cheiracanthium	erraticum	species	(Walckenaer, 1802)
TER_Plot 2_FBD_S02	PhysicalObject	https://creativecommons.org/licenses/by/4.0/legalcode	0a80feca-b411-428a-a34e-c5c2fa07cdba	1366b359-8936-4e40-be36-1f1e1eb6d2b0	UAc	DTP	Spiders from Macaronesia: Azores	PreservedSpecimen	{â€œprojectâ€:â€NETBIOMEâ€œ}	2f3e1219-6ef0-4487-89a6-4cff2e87e9e8	100	Borges, P.A.V.	2	2	individuals	1 female	1 juvenile	introduced	present	TER_Plot 2_FBD_S02	Borges, P.A.V.	2012	Cheiracanthium erraticum (Walckenaer, 1802)	Animalia	Arthropoda	Arachnida	Araneae	Clubionidae	Cheiracanthium	erraticum	species	(Walckenaer, 1802)
PIC_Plot 3_FBD_S01	PhysicalObject	https://creativecommons.org/licenses/by/4.0/legalcode	0a80feca-b411-428a-a34e-c5c2fa07cdba	1366b359-8936-4e40-be36-1f1e1eb6d2b0	UAc	DTP	Spiders from Macaronesia: Azores	PreservedSpecimen	{â€œprojectâ€:â€MACDIVâ€œ}	ceef34d6-9be2-4b8c-a978-3e5ff764fc27	101	Borges, P.A.V.	2	2	individuals	1 female	1 juvenile	introduced	present	PIC_Plot 3_FBD_S01	Borges, P.A.V.	2016	Cheiracanthium erraticum (Walckenaer, 1802)	Animalia	Arthropoda	Arachnida	Araneae	Clubionidae	Cheiracanthium	erraticum	species	(Walckenaer, 1802)
PIC_Plot 6_FSD_S02	PhysicalObject	https://creativecommons.org/licenses/by/4.0/legalcode	0a80feca-b411-428a-a34e-c5c2fa07cdba	1366b359-8936-4e40-be36-1f1e1eb6d2b0	UAc	DTP	Spiders from Macaronesia: Azores	PreservedSpecimen	{â€œprojectâ€:â€MACDIVâ€œ}	31b21ee6-57cb-4ae4-9f23-98fe94caa8a8	102	Pereira, F.	1	1	individuals	1 male		introduced	present	PIC_Plot 6_FSD_S02	Borges, P.A.V.	2016	Cheiracanthium erraticum (Walckenaer, 1802)	Animalia	Arthropoda	Arachnida	Araneae	Clubionidae	Cheiracanthium	erraticum	species	(Walckenaer, 1802)
TER_ChambreA_PIT_S08	PhysicalObject	https://creativecommons.org/licenses/by/4.0/legalcode	0a80feca-b411-428a-a34e-c5c2fa07cdba	1366b359-8936-4e40-be36-1f1e1eb6d2b0	UAc	DTP	Spiders from Macaronesia: Azores	PreservedSpecimen	{â€œprojectâ€:â€NETBIOMEâ€œ}	628c71b6-02c6-4c89-ac71-0046e0189c41	103	Borges, P.A.V.	1	1	individuals	1 female		introduced	present	TER_ChambreA_PIT_S08	Borges, P.A.V.	2012	Dysdera crocata C. L. Koch, 1838	Animalia	Arthropoda	Arachnida	Araneae	Dysderidae	Dysdera	crocata	species	C. L. Koch, 1838
TER_ChambreA_PIT_S01	PhysicalObject	https://creativecommons.org/licenses/by/4.0/legalcode	0a80feca-b411-428a-a34e-c5c2fa07cdba	1366b359-8936-4e40-be36-1f1e1eb6d2b0	UAc	DTP	Spiders from Macaronesia: Azores	PreservedSpecimen	{â€œprojectâ€:â€NETBIOMEâ€œ}	671386c4-c160-4ba7-ad43-9d8eec7eae0b	104	Borges, P.A.V.	1	1	individuals	1 female		introduced	present	TER_ChambreA_PIT_S01	Borges, P.A.V.	2012	Dysdera crocata C. L. Koch, 1838	Animalia	Arthropoda	Arachnida	Araneae	Dysderidae	Dysdera	crocata	species	C. L. Koch, 1838
TER_ChambreA_PIT_S04	PhysicalObject	https://creativecommons.org/licenses/by/4.0/legalcode	0a80feca-b411-428a-a34e-c5c2fa07cdba	1366b359-8936-4e40-be36-1f1e1eb6d2b0	UAc	DTP	Spiders from Macaronesia: Azores	PreservedSpecimen	{â€œprojectâ€:â€NETBIOMEâ€œ}	21a1f131-1a28-42dd-8623-097dbaa82873	105	Borges, P.A.V.	1	1	individuals	1 male		introduced	present	TER_ChambreA_PIT_S04	Borges, P.A.V.	2012	Dysdera crocata C. L. Koch, 1838	Animalia	Arthropoda	Arachnida	Araneae	Dysderidae	Dysdera	crocata	species	C. L. Koch, 1838
TER_ChambreA_PIT_S03	PhysicalObject	https://creativecommons.org/licenses/by/4.0/legalcode	0a80feca-b411-428a-a34e-c5c2fa07cdba	1366b359-8936-4e40-be36-1f1e1eb6d2b0	UAc	DTP	Spiders from Macaronesia: Azores	PreservedSpecimen	{â€œprojectâ€:â€NETBIOMEâ€œ}	156b94bf-3f57-41e6-9d27-2e43cccc4c25	106	Borges, P.A.V.	2	2	individuals	2 females		introduced	present	TER_ChambreA_PIT_S03	Borges, P.A.V.	2012	Dysdera crocata C. L. Koch, 1838	Animalia	Arthropoda	Arachnida	Araneae	Dysderidae	Dysdera	crocata	species	C. L. Koch, 1838
TER_ChambreA_PIT_S12	PhysicalObject	https://creativecommons.org/licenses/by/4.0/legalcode	0a80feca-b411-428a-a34e-c5c2fa07cdba	1366b359-8936-4e40-be36-1f1e1eb6d2b0	UAc	DTP	Spiders from Macaronesia: Azores	PreservedSpecimen	{â€œprojectâ€:â€NETBIOMEâ€œ}	ce19aca7-7786-4b82-b0f0-b03b79b32828	107	Borges, P.A.V.	2	2	individuals	1 female	1 juvenile	introduced	present	TER_ChambreA_PIT_S12	Borges, P.A.V.	2012	Dysdera crocata C. L. Koch, 1838	Animalia	Arthropoda	Arachnida	Araneae	Dysderidae	Dysdera	crocata	species	C. L. Koch, 1838
TER_Plot 3_PIT_S08	PhysicalObject	https://creativecommons.org/licenses/by/4.0/legalcode	0a80feca-b411-428a-a34e-c5c2fa07cdba	1366b359-8936-4e40-be36-1f1e1eb6d2b0	UAc	DTP	Spiders from Macaronesia: Azores	PreservedSpecimen	{â€œprojectâ€:â€NETBIOMEâ€œ}	b2abb792-a126-48d6-8947-0243da15a6a9	108	Borges, P.A.V.	1	1	individuals	1 female		introduced	present	TER_Plot 3_PIT_S08	Borges, P.A.V.	2012	Dysdera crocata C. L. Koch, 1838	Animalia	Arthropoda	Arachnida	Araneae	Dysderidae	Dysdera	crocata	species	C. L. Koch, 1838
TER_Plot 3_PIT_S06	PhysicalObject	https://creativecommons.org/licenses/by/4.0/legalcode	0a80feca-b411-428a-a34e-c5c2fa07cdba	1366b359-8936-4e40-be36-1f1e1eb6d2b0	UAc	DTP	Spiders from Macaronesia: Azores	PreservedSpecimen	{â€œprojectâ€:â€NETBIOMEâ€œ}	5f2b026b-b884-4d15-8be2-29187442f939	109	Borges, P.A.V.	1	1	individuals	1 male		introduced	present	TER_Plot 3_PIT_S06	Borges, P.A.V.	2012	Dysdera crocata C. L. Koch, 1838	Animalia	Arthropoda	Arachnida	Araneae	Dysderidae	Dysdera	crocata	species	C. L. Koch, 1838
TER_Plot 3_PIT_S07	PhysicalObject	https://creativecommons.org/licenses/by/4.0/legalcode	0a80feca-b411-428a-a34e-c5c2fa07cdba	1366b359-8936-4e40-be36-1f1e1eb6d2b0	UAc	DTP	Spiders from Macaronesia: Azores	PreservedSpecimen	{â€œprojectâ€:â€NETBIOMEâ€œ}	2e70384f-f774-4858-b125-bdf5001b9e8f	110	Borges, P.A.V.	1	1	individuals	1 male		introduced	present	TER_Plot 3_PIT_S07	Borges, P.A.V.	2012	Dysdera crocata C. L. Koch, 1838	Animalia	Arthropoda	Arachnida	Araneae	Dysderidae	Dysdera	crocata	species	C. L. Koch, 1838
TER_Plot 3_PIT_S08	PhysicalObject	https://creativecommons.org/licenses/by/4.0/legalcode	0a80feca-b411-428a-a34e-c5c2fa07cdba	1366b359-8936-4e40-be36-1f1e1eb6d2b0	UAc	DTP	Spiders from Macaronesia: Azores	PreservedSpecimen	{â€œprojectâ€:â€NETBIOMEâ€œ}	4eece8e8-9ef7-4591-9ebf-e6dd392a40d3	111	Borges, P.A.V.	1	1	individuals	1 male		introduced	present	TER_Plot 3_PIT_S08	Borges, P.A.V.	2012	Dysdera crocata C. L. Koch, 1838	Animalia	Arthropoda	Arachnida	Araneae	Dysderidae	Dysdera	crocata	species	C. L. Koch, 1838
TER_Lomba_PIT_S11	PhysicalObject	https://creativecommons.org/licenses/by/4.0/legalcode	0a80feca-b411-428a-a34e-c5c2fa07cdba	1366b359-8936-4e40-be36-1f1e1eb6d2b0	UAc	DTP	Spiders from Macaronesia: Azores	PreservedSpecimen	{â€œprojectâ€:â€NETBIOMEâ€œ}	cdca541a-8098-4d78-8ac3-1ab40155c1b5	112	Borges, P.A.V.	1	1	individuals	1 female		introduced	present	TER_Lomba_PIT_S11	Borges, P.A.V.	2012	Dysdera crocata C. L. Koch, 1838	Animalia	Arthropoda	Arachnida	Araneae	Dysderidae	Dysdera	crocata	species	C. L. Koch, 1838
TER_Lomba_PIT_S05	PhysicalObject	https://creativecommons.org/licenses/by/4.0/legalcode	0a80feca-b411-428a-a34e-c5c2fa07cdba	1366b359-8936-4e40-be36-1f1e1eb6d2b0	UAc	DTP	Spiders from Macaronesia: Azores	PreservedSpecimen	{â€œprojectâ€:â€NETBIOMEâ€œ}	a0254ee9-5d97-4790-96a1-eaa770e8d556	113	Borges, P.A.V.	1	1	individuals	1 female		introduced	present	TER_Lomba_PIT_S05	Borges, P.A.V.	2012	Dysdera crocata C. L. Koch, 1838	Animalia	Arthropoda	Arachnida	Araneae	Dysderidae	Dysdera	crocata	species	C. L. Koch, 1838
TER_Plot 1_PIT_S09	PhysicalObject	https://creativecommons.org/licenses/by/4.0/legalcode	0a80feca-b411-428a-a34e-c5c2fa07cdba	1366b359-8936-4e40-be36-1f1e1eb6d2b0	UAc	DTP	Spiders from Macaronesia: Azores	PreservedSpecimen	{â€œprojectâ€:â€NETBIOMEâ€œ}	114634c1-7ed2-4ecd-af24-400e914f3ec6	114	Borges, P.A.V.	1	1	individuals	1 male		introduced	present	TER_Plot 1_PIT_S09	Borges, P.A.V.	2012	Dysdera crocata C. L. Koch, 1838	Animalia	Arthropoda	Arachnida	Araneae	Dysderidae	Dysdera	crocata	species	C. L. Koch, 1838
PIC_Plot 4_PIT_S05	PhysicalObject	https://creativecommons.org/licenses/by/4.0/legalcode	0a80feca-b411-428a-a34e-c5c2fa07cdba	1366b359-8936-4e40-be36-1f1e1eb6d2b0	UAc	DTP	Spiders from Macaronesia: Azores	PreservedSpecimen	{â€œprojectâ€:â€MACDIVâ€œ}	aa58c86c-dbe2-4373-a92b-51bd7db3a757	115	Pereira, F.	1	1	individuals	1 female		introduced	present	PIC_Plot 4_PIT_S05	Borges, P.A.V.	2016	Dysdera crocata C. L. Koch, 1838	Animalia	Arthropoda	Arachnida	Araneae	Dysderidae	Dysdera	crocata	species	C. L. Koch, 1838
PIC_Plot 5_PIT_S09	PhysicalObject	https://creativecommons.org/licenses/by/4.0/legalcode	0a80feca-b411-428a-a34e-c5c2fa07cdba	1366b359-8936-4e40-be36-1f1e1eb6d2b0	UAc	DTP	Spiders from Macaronesia: Azores	PreservedSpecimen	{â€œprojectâ€:â€MACDIVâ€œ}	1983b559-08ec-4265-867b-f8104cceb103	116	Pereira, F.	1	1	individuals	1 male		introduced	present	PIC_Plot 5_PIT_S09	Borges, P.A.V.	2016	Dysdera crocata C. L. Koch, 1838	Animalia	Arthropoda	Arachnida	Araneae	Dysderidae	Dysdera	crocata	species	C. L. Koch, 1838
PIC_Plot 5_PIT_S11	PhysicalObject	https://creativecommons.org/licenses/by/4.0/legalcode	0a80feca-b411-428a-a34e-c5c2fa07cdba	1366b359-8936-4e40-be36-1f1e1eb6d2b0	UAc	DTP	Spiders from Macaronesia: Azores	PreservedSpecimen	{â€œprojectâ€:â€MACDIVâ€œ}	f7ab6bfb-952a-4f4d-a600-040cfc445667	117	Pereira, F.	5	5	individuals	1 female	4 juveniles	introduced	present	PIC_Plot 5_PIT_S11	Borges, P.A.V.	2016	Dysdera crocata C. L. Koch, 1838	Animalia	Arthropoda	Arachnida	Araneae	Dysderidae	Dysdera	crocata	species	C. L. Koch, 1838
PIC_Plot 5_PIT_S12	PhysicalObject	https://creativecommons.org/licenses/by/4.0/legalcode	0a80feca-b411-428a-a34e-c5c2fa07cdba	1366b359-8936-4e40-be36-1f1e1eb6d2b0	UAc	DTP	Spiders from Macaronesia: Azores	PreservedSpecimen	{â€œprojectâ€:â€MACDIVâ€œ}	28d8d44b-8695-4289-b063-a546954c93a4	118	Pereira, F.	2	2	individuals	1 male	1 juvenile	introduced	present	PIC_Plot 5_PIT_S12	Borges, P.A.V.	2016	Dysdera crocata C. L. Koch, 1838	Animalia	Arthropoda	Arachnida	Araneae	Dysderidae	Dysdera	crocata	species	C. L. Koch, 1838
PIC_Plot 2_FBD_S01	PhysicalObject	https://creativecommons.org/licenses/by/4.0/legalcode	0a80feca-b411-428a-a34e-c5c2fa07cdba	1366b359-8936-4e40-be36-1f1e1eb6d2b0	UAc	DTP	Spiders from Macaronesia: Azores	PreservedSpecimen	{â€œprojectâ€:â€MACDIVâ€œ}	8ea38847-8f4d-4899-87af-41b75ce5319f	119	Borges, P.A.V.	1	1	individuals	1 female		introduced	present	PIC_Plot 2_FBD_S01	Cardoso, P.	2018	Minicia floresensis Wunderlich, 1992	Animalia	Arthropoda	Arachnida	Araneae	Linyphiidae	Minicia	floresensis	species	Wunderlich, 1992
PIC_Plot 2_FBN_S04	PhysicalObject	https://creativecommons.org/licenses/by/4.0/legalcode	0a80feca-b411-428a-a34e-c5c2fa07cdba	1366b359-8936-4e40-be36-1f1e1eb6d2b0	UAc	DTP	Spiders from Macaronesia: Azores	PreservedSpecimen	{â€œprojectâ€:â€MACDIVâ€œ}	15f7b4d3-33aa-4b97-9633-5b8d70436e91	120	Borges, P.A.V.	1	1	individuals	1 female		introduced	present	PIC_Plot 2_FBN_S04	Cardoso, P.	2018	Minicia floresensis Wunderlich, 1992	Animalia	Arthropoda	Arachnida	Araneae	Linyphiidae	Minicia	floresensis	species	Wunderlich, 1992
TER_Plot 3_FSD_S02	PhysicalObject	https://creativecommons.org/licenses/by/4.0/legalcode	0a80feca-b411-428a-a34e-c5c2fa07cdba	1366b359-8936-4e40-be36-1f1e1eb6d2b0	UAc	DTP	Spiders from Macaronesia: Azores	PreservedSpecimen	{â€œprojectâ€:â€NETBIOMEâ€œ}	5e04b918-7b4f-44cb-bc60-b8aff6507064	121	Ferreira, M.T.	1	1	individuals	1 male		introduced	present	TER_Plot 3_FSD_S02	Borges, P.A.V.	2012	Erigone atra Blackwall, 1833	Animalia	Arthropoda	Arachnida	Araneae	Linyphiidae	Erigone	atra	species	Blackwall, 1833
TER_Plot 6_PIT_S03	PhysicalObject	https://creativecommons.org/licenses/by/4.0/legalcode	0a80feca-b411-428a-a34e-c5c2fa07cdba	1366b359-8936-4e40-be36-1f1e1eb6d2b0	UAc	DTP	Spiders from Macaronesia: Azores	PreservedSpecimen	{â€œprojectâ€:â€NETBIOMEâ€œ}	a4931d69-9c6d-42d5-b56c-167ae47845e5	122	Borges, P.A.V.	1	1	individuals	1 male		introduced	present	TER_Plot 6_PIT_S03	Borges, P.A.V.	2012	Erigone atra Blackwall, 1833	Animalia	Arthropoda	Arachnida	Araneae	Linyphiidae	Erigone	atra	species	Blackwall, 1833
PIC_Plot 2_FBD_S01	PhysicalObject	https://creativecommons.org/licenses/by/4.0/legalcode	0a80feca-b411-428a-a34e-c5c2fa07cdba	1366b359-8936-4e40-be36-1f1e1eb6d2b0	UAc	DTP	Spiders from Macaronesia: Azores	PreservedSpecimen	{â€œprojectâ€:â€MACDIVâ€œ}	3e0c2461-747d-4920-bbb7-7e8424d73871	123	Borges, P.A.V.	1	1	individuals	1 male		introduced	present	PIC_Plot 2_FBD_S01	Borges, P.A.V.	2016	Erigone atra Blackwall, 1833	Animalia	Arthropoda	Arachnida	Araneae	Linyphiidae	Erigone	atra	species	Blackwall, 1833
PIC_Plot 4_FBD_S01	PhysicalObject	https://creativecommons.org/licenses/by/4.0/legalcode	0a80feca-b411-428a-a34e-c5c2fa07cdba	1366b359-8936-4e40-be36-1f1e1eb6d2b0	UAc	DTP	Spiders from Macaronesia: Azores	PreservedSpecimen	{â€œprojectâ€:â€MACDIVâ€œ}	e25decc5-65e6-41ee-b595-c2041a49dfa2	124	Borges, P.A.V.	1	1	individuals	1 male		introduced	present	PIC_Plot 4_FBD_S01	Borges, P.A.V.	2016	Erigone atra Blackwall, 1833	Animalia	Arthropoda	Arachnida	Araneae	Linyphiidae	Erigone	atra	species	Blackwall, 1833
PIC_Plot 6_PIT_S06	PhysicalObject	https://creativecommons.org/licenses/by/4.0/legalcode	0a80feca-b411-428a-a34e-c5c2fa07cdba	1366b359-8936-4e40-be36-1f1e1eb6d2b0	UAc	DTP	Spiders from Macaronesia: Azores	PreservedSpecimen	{â€œprojectâ€:â€MACDIVâ€œ}	126dc813-b132-475c-a002-4536b785e39a	125	Pereira, F.	1	1	individuals	1 male		introduced	present	PIC_Plot 6_PIT_S06	Borges, P.A.V.	2016	Erigone atra Blackwall, 1833	Animalia	Arthropoda	Arachnida	Araneae	Linyphiidae	Erigone	atra	species	Blackwall, 1833
PIC_Plot 3_PIT_S01	PhysicalObject	https://creativecommons.org/licenses/by/4.0/legalcode	0a80feca-b411-428a-a34e-c5c2fa07cdba	1366b359-8936-4e40-be36-1f1e1eb6d2b0	UAc	DTP	Spiders from Macaronesia: Azores	PreservedSpecimen	{â€œprojectâ€:â€MACDIVâ€œ}	4c7d7da7-25a3-4001-813e-c79707c6480d	126	Pereira, F.	1	1	individuals	1 male		introduced	present	PIC_Plot 3_PIT_S01	Borges, P.A.V.	2016	Erigone atra Blackwall, 1833	Animalia	Arthropoda	Arachnida	Araneae	Linyphiidae	Erigone	atra	species	Blackwall, 1833
PIC_Plot 6_PIT_S01	PhysicalObject	https://creativecommons.org/licenses/by/4.0/legalcode	0a80feca-b411-428a-a34e-c5c2fa07cdba	1366b359-8936-4e40-be36-1f1e1eb6d2b0	UAc	DTP	Spiders from Macaronesia: Azores	PreservedSpecimen	{â€œprojectâ€:â€MACDIVâ€œ}	aeb6970d-c87b-486b-8e88-8794aec4c569	127	Pereira, F.	1	1	individuals	1 male		introduced	present	PIC_Plot 6_PIT_S01	Borges, P.A.V.	2016	Erigone atra Blackwall, 1833	Animalia	Arthropoda	Arachnida	Araneae	Linyphiidae	Erigone	atra	species	Blackwall, 1833
TER_Lagoa Pinheiro B_FBN_S03	PhysicalObject	https://creativecommons.org/licenses/by/4.0/legalcode	0a80feca-b411-428a-a34e-c5c2fa07cdba	1366b359-8936-4e40-be36-1f1e1eb6d2b0	UAc	DTP	Spiders from Macaronesia: Azores	PreservedSpecimen	{â€œprojectâ€:â€NETBIOMEâ€œ}	803b9260-5f36-4e7c-be15-2e43de5324fe	128	Borges, P.A.V.	1	1	individuals	1 female		introduced	present	TER_Lagoa Pinheiro B_FBN_S03	Borges, P.A.V.	2012	Erigone autumnalis Emerton, 1882	Animalia	Arthropoda	Arachnida	Araneae	Linyphiidae	Erigone	autumnalis	species	Emerton, 1882
TER_Lagoa Pinheiro B_FBN_S04	PhysicalObject	https://creativecommons.org/licenses/by/4.0/legalcode	0a80feca-b411-428a-a34e-c5c2fa07cdba	1366b359-8936-4e40-be36-1f1e1eb6d2b0	UAc	DTP	Spiders from Macaronesia: Azores	PreservedSpecimen	{â€œprojectâ€:â€NETBIOMEâ€œ}	aa0ebb93-4c0c-418d-ba88-3ff6bc203532	129	Cardoso, P.	1	1	individuals	1 female		introduced	present	TER_Lagoa Pinheiro B_FBN_S04	Borges, P.A.V.	2012	Erigone autumnalis Emerton, 1882	Animalia	Arthropoda	Arachnida	Araneae	Linyphiidae	Erigone	autumnalis	species	Emerton, 1882
PIC_Plot 3_PIT_S03	PhysicalObject	https://creativecommons.org/licenses/by/4.0/legalcode	0a80feca-b411-428a-a34e-c5c2fa07cdba	1366b359-8936-4e40-be36-1f1e1eb6d2b0	UAc	DTP	Spiders from Macaronesia: Azores	PreservedSpecimen	{â€œprojectâ€:â€MACDIVâ€œ}	10145bdb-129f-4ce8-9069-2fe42e60ce01	130	Pereira, F.	2	2	individuals	2 males		introduced	present	PIC_Plot 3_PIT_S03	Borges, P.A.V.	2016	Erigone autumnalis Emerton, 1882	Animalia	Arthropoda	Arachnida	Araneae	Linyphiidae	Erigone	autumnalis	species	Emerton, 1882
PIC_Plot 3_PIT_S03	PhysicalObject	https://creativecommons.org/licenses/by/4.0/legalcode	0a80feca-b411-428a-a34e-c5c2fa07cdba	1366b359-8936-4e40-be36-1f1e1eb6d2b0	UAc	DTP	Spiders from Macaronesia: Azores	PreservedSpecimen	{â€œprojectâ€:â€MACDIVâ€œ}	2b1e7d00-e30f-4a2c-844f-80f26050f540	131	Pereira, F.	2	2	individuals	1 male | 1 female		introduced	present	PIC_Plot 3_PIT_S03	Borges, P.A.V.	2016	Erigone dentipalpis (Wider, 1834)	Animalia	Arthropoda	Arachnida	Araneae	Linyphiidae	Erigone	autumnalis	species	(Wider, 1834)
TER_Plot 4_PIT_S04	PhysicalObject	https://creativecommons.org/licenses/by/4.0/legalcode	0a80feca-b411-428a-a34e-c5c2fa07cdba	1366b359-8936-4e40-be36-1f1e1eb6d2b0	UAc	DTP	Spiders from Macaronesia: Azores	PreservedSpecimen	{â€œprojectâ€:â€NETBIOMEâ€œ}	eb4899e8-cb51-4c66-b1c1-33483b8ce1b7	132	Borges, P.A.V.	1	1	individuals	1 female		introduced	present	TER_Plot 4_PIT_S04	Borges, P.A.V.	2012	Ero furcata (Villers, 1789)	Animalia	Arthropoda	Arachnida	Araneae	Mimetidae	Ero	furcata	species	(Villers, 1789)
TER_ChambreA_PIT_S06	PhysicalObject	https://creativecommons.org/licenses/by/4.0/legalcode	0a80feca-b411-428a-a34e-c5c2fa07cdba	1366b359-8936-4e40-be36-1f1e1eb6d2b0	UAc	DTP	Spiders from Macaronesia: Azores	PreservedSpecimen	{â€œprojectâ€:â€NETBIOMEâ€œ}	fbafb4db-2e28-42cd-911d-c7b42bb7afd7	133	Borges, P.A.V.	1	1	individuals	1 female		introduced	present	TER_ChambreA_PIT_S06	Borges, P.A.V.	2012	Ero furcata (Villers, 1789)	Animalia	Arthropoda	Arachnida	Araneae	Mimetidae	Ero	furcata	species	(Villers, 1789)
TER_ChambreA_PIT_S12	PhysicalObject	https://creativecommons.org/licenses/by/4.0/legalcode	0a80feca-b411-428a-a34e-c5c2fa07cdba	1366b359-8936-4e40-be36-1f1e1eb6d2b0	UAc	DTP	Spiders from Macaronesia: Azores	PreservedSpecimen	{â€œprojectâ€:â€NETBIOMEâ€œ}	7f015c4a-5bc5-4e3d-ba0c-d69c8b78a489	134	Borges, P.A.V.	1	1	individuals	1 female		introduced	present	TER_ChambreA_PIT_S12	Borges, P.A.V.	2012	Ero furcata (Villers, 1789)	Animalia	Arthropoda	Arachnida	Araneae	Mimetidae	Ero	furcata	species	(Villers, 1789)
TER_ChambreA_PIT_S11	PhysicalObject	https://creativecommons.org/licenses/by/4.0/legalcode	0a80feca-b411-428a-a34e-c5c2fa07cdba	1366b359-8936-4e40-be36-1f1e1eb6d2b0	UAc	DTP	Spiders from Macaronesia: Azores	PreservedSpecimen	{â€œprojectâ€:â€NETBIOMEâ€œ}	f92c83b3-815a-49d5-8c04-3ab825b796de	135	Borges, P.A.V.	1	1	individuals	1 female		introduced	present	TER_ChambreA_PIT_S11	Borges, P.A.V.	2012	Ero furcata (Villers, 1789)	Animalia	Arthropoda	Arachnida	Araneae	Mimetidae	Ero	furcata	species	(Villers, 1789)
TER_Pico Alto Nascente_AAS_S02	PhysicalObject	https://creativecommons.org/licenses/by/4.0/legalcode	0a80feca-b411-428a-a34e-c5c2fa07cdba	1366b359-8936-4e40-be36-1f1e1eb6d2b0	UAc	DTP	Spiders from Macaronesia: Azores	PreservedSpecimen	{â€œprojectâ€:â€NETBIOMEâ€œ}	a292b7bb-2fc7-4e0e-9b74-367f9829af93	136	Ferreira, M.T.	1	1	individuals	1 male		introduced	present	TER_Pico Alto Nascente_AAS_S02	Borges, P.A.V.	2012	Ero furcata (Villers, 1789)	Animalia	Arthropoda	Arachnida	Araneae	Mimetidae	Ero	furcata	species	(Villers, 1789)
TER_Pico Alto Nascente_AAS_S03	PhysicalObject	https://creativecommons.org/licenses/by/4.0/legalcode	0a80feca-b411-428a-a34e-c5c2fa07cdba	1366b359-8936-4e40-be36-1f1e1eb6d2b0	UAc	DTP	Spiders from Macaronesia: Azores	PreservedSpecimen	{â€œprojectâ€:â€NETBIOMEâ€œ}	d18fb8e3-a3ec-47e6-8b4b-fe205753d81b	137	Borges, P.A.V.	1	1	individuals	1 female		introduced	present	TER_Pico Alto Nascente_AAS_S03	Borges, P.A.V.	2012	Ero furcata (Villers, 1789)	Animalia	Arthropoda	Arachnida	Araneae	Mimetidae	Ero	furcata	species	(Villers, 1789)
TER_Pico Alto Nascente_PIT_S08	PhysicalObject	https://creativecommons.org/licenses/by/4.0/legalcode	0a80feca-b411-428a-a34e-c5c2fa07cdba	1366b359-8936-4e40-be36-1f1e1eb6d2b0	UAc	DTP	Spiders from Macaronesia: Azores	PreservedSpecimen	{â€œprojectâ€:â€NETBIOMEâ€œ}	e1f2aea9-9dc7-4b90-bc33-cd7a5856a736	138	Borges, P.A.V.	1	1	individuals	1 female		introduced	present	TER_Pico Alto Nascente_PIT_S08	Borges, P.A.V.	2012	Ero furcata (Villers, 1789)	Animalia	Arthropoda	Arachnida	Araneae	Mimetidae	Ero	furcata	species	(Villers, 1789)
TER_Plot 3_PIT_S07	PhysicalObject	https://creativecommons.org/licenses/by/4.0/legalcode	0a80feca-b411-428a-a34e-c5c2fa07cdba	1366b359-8936-4e40-be36-1f1e1eb6d2b0	UAc	DTP	Spiders from Macaronesia: Azores	PreservedSpecimen	{â€œprojectâ€:â€NETBIOMEâ€œ}	3ab82149-5c04-4ef0-ba27-34c9e1531c73	139	Borges, P.A.V.	1	1	individuals	1 female		introduced	present	TER_Plot 3_PIT_S07	Borges, P.A.V.	2012	Ero furcata (Villers, 1789)	Animalia	Arthropoda	Arachnida	Araneae	Mimetidae	Ero	furcata	species	(Villers, 1789)
TER_Plot 3_PIT_S11	PhysicalObject	https://creativecommons.org/licenses/by/4.0/legalcode	0a80feca-b411-428a-a34e-c5c2fa07cdba	1366b359-8936-4e40-be36-1f1e1eb6d2b0	UAc	DTP	Spiders from Macaronesia: Azores	PreservedSpecimen	{â€œprojectâ€:â€NETBIOMEâ€œ}	4874fea6-ca52-4263-b476-6949cab98ea5	140	Borges, P.A.V.	1	1	individuals	1 female		introduced	present	TER_Plot 3_PIT_S11	Borges, P.A.V.	2012	Ero furcata (Villers, 1789)	Animalia	Arthropoda	Arachnida	Araneae	Mimetidae	Ero	furcata	species	(Villers, 1789)
TER_Plot 3_PIT_S04	PhysicalObject	https://creativecommons.org/licenses/by/4.0/legalcode	0a80feca-b411-428a-a34e-c5c2fa07cdba	1366b359-8936-4e40-be36-1f1e1eb6d2b0	UAc	DTP	Spiders from Macaronesia: Azores	PreservedSpecimen	{â€œprojectâ€:â€NETBIOMEâ€œ}	14a4a516-9784-46ba-bad4-0414d1891ea6	141	Borges, P.A.V.	1	1	individuals	1 female		introduced	present	TER_Plot 3_PIT_S04	Borges, P.A.V.	2012	Ero furcata (Villers, 1789)	Animalia	Arthropoda	Arachnida	Araneae	Mimetidae	Ero	furcata	species	(Villers, 1789)
TER_Plot 3_PIT_S05	PhysicalObject	https://creativecommons.org/licenses/by/4.0/legalcode	0a80feca-b411-428a-a34e-c5c2fa07cdba	1366b359-8936-4e40-be36-1f1e1eb6d2b0	UAc	DTP	Spiders from Macaronesia: Azores	PreservedSpecimen	{â€œprojectâ€:â€NETBIOMEâ€œ}	7971a154-e50f-4086-8728-daffafe83d31	142	Borges, P.A.V.	1	1	individuals	1 male		introduced	present	TER_Plot 3_PIT_S05	Borges, P.A.V.	2012	Ero furcata (Villers, 1789)	Animalia	Arthropoda	Arachnida	Araneae	Mimetidae	Ero	furcata	species	(Villers, 1789)
TER_Plot 3_FSN_S03	PhysicalObject	https://creativecommons.org/licenses/by/4.0/legalcode	0a80feca-b411-428a-a34e-c5c2fa07cdba	1366b359-8936-4e40-be36-1f1e1eb6d2b0	UAc	DTP	Spiders from Macaronesia: Azores	PreservedSpecimen	{â€œprojectâ€:â€NETBIOMEâ€œ}	34a0010f-7e03-4520-bba8-e589f3f83fac	143	Ferreira, M.T.	1	1	individuals	1 female		introduced	present	TER_Plot 3_FSN_S03	Borges, P.A.V.	2012	Ero furcata (Villers, 1789)	Animalia	Arthropoda	Arachnida	Araneae	Mimetidae	Ero	furcata	species	(Villers, 1789)
TER_Lomba_AAS_S01	PhysicalObject	https://creativecommons.org/licenses/by/4.0/legalcode	0a80feca-b411-428a-a34e-c5c2fa07cdba	1366b359-8936-4e40-be36-1f1e1eb6d2b0	UAc	DTP	Spiders from Macaronesia: Azores	PreservedSpecimen	{â€œprojectâ€:â€NETBIOMEâ€œ}	4274800b-f9a7-4b23-b374-574baa0b6420	144	Borges, P.A.V.	3	3	individuals	1 male	2 juveniles	introduced	present	TER_Lomba_AAS_S01	Borges, P.A.V.	2012	Ero furcata (Villers, 1789)	Animalia	Arthropoda	Arachnida	Araneae	Mimetidae	Ero	furcata	species	(Villers, 1789)
TER_Lomba_FBD_S02	PhysicalObject	https://creativecommons.org/licenses/by/4.0/legalcode	0a80feca-b411-428a-a34e-c5c2fa07cdba	1366b359-8936-4e40-be36-1f1e1eb6d2b0	UAc	DTP	Spiders from Macaronesia: Azores	PreservedSpecimen	{â€œprojectâ€:â€NETBIOMEâ€œ}	933317f3-ce4c-4035-a868-1a7d4c5bdeef	145	Cardoso, P.	1	1	individuals	1 female		introduced	present	TER_Lomba_FBD_S02	Borges, P.A.V.	2012	Ero furcata (Villers, 1789)	Animalia	Arthropoda	Arachnida	Araneae	Mimetidae	Ero	furcata	species	(Villers, 1789)
TER_Lomba_FSN_S04	PhysicalObject	https://creativecommons.org/licenses/by/4.0/legalcode	0a80feca-b411-428a-a34e-c5c2fa07cdba	1366b359-8936-4e40-be36-1f1e1eb6d2b0	UAc	DTP	Spiders from Macaronesia: Azores	PreservedSpecimen	{â€œprojectâ€:â€NETBIOMEâ€œ}	535efd55-de6f-4892-9bfb-6b53569ff9d4	146	Guerreiro, O.	3	3	individuals	1 male	2 juveniles	introduced	present	TER_Lomba_FSN_S04	Borges, P.A.V.	2012	Ero furcata (Villers, 1789)	Animalia	Arthropoda	Arachnida	Araneae	Mimetidae	Ero	furcata	species	(Villers, 1789)
TER_Plot 2_AAS_S01	PhysicalObject	https://creativecommons.org/licenses/by/4.0/legalcode	0a80feca-b411-428a-a34e-c5c2fa07cdba	1366b359-8936-4e40-be36-1f1e1eb6d2b0	UAc	DTP	Spiders from Macaronesia: Azores	PreservedSpecimen	{â€œprojectâ€:â€NETBIOMEâ€œ}	89e7f425-0bc7-4a89-844a-3c317966cc75	147	Cardoso, P.	3	3	individuals	1 female	2 juveniles	introduced	present	TER_Plot 2_AAS_S01	Borges, P.A.V.	2012	Ero furcata (Villers, 1789)	Animalia	Arthropoda	Arachnida	Araneae	Mimetidae	Ero	furcata	species	(Villers, 1789)
TER_Plot 2_FBD_S01	PhysicalObject	https://creativecommons.org/licenses/by/4.0/legalcode	0a80feca-b411-428a-a34e-c5c2fa07cdba	1366b359-8936-4e40-be36-1f1e1eb6d2b0	UAc	DTP	Spiders from Macaronesia: Azores	PreservedSpecimen	{â€œprojectâ€:â€NETBIOMEâ€œ}	39226ba6-3ba2-4695-9e01-81a9b076ecaa	148	Cardoso, P.	3	3	individuals	1 female	2 juveniles	introduced	present	TER_Plot 2_FBD_S01	Borges, P.A.V.	2012	Ero furcata (Villers, 1789)	Animalia	Arthropoda	Arachnida	Araneae	Mimetidae	Ero	furcata	species	(Villers, 1789)
TER_Plot 1_AAS_S02	PhysicalObject	https://creativecommons.org/licenses/by/4.0/legalcode	0a80feca-b411-428a-a34e-c5c2fa07cdba	1366b359-8936-4e40-be36-1f1e1eb6d2b0	UAc	DTP	Spiders from Macaronesia: Azores	PreservedSpecimen	{â€œprojectâ€:â€NETBIOMEâ€œ}	25346150-051f-4f3b-90a3-3f46713e72fb	149	Nunes, R.	1	1	individuals	1 male		introduced	present	TER_Plot 1_AAS_S02	Borges, P.A.V.	2012	Ero furcata (Villers, 1789)	Animalia	Arthropoda	Arachnida	Araneae	Mimetidae	Ero	furcata	species	(Villers, 1789)
TER_Plot 1_ABS_S02	PhysicalObject	https://creativecommons.org/licenses/by/4.0/legalcode	0a80feca-b411-428a-a34e-c5c2fa07cdba	1366b359-8936-4e40-be36-1f1e1eb6d2b0	UAc	DTP	Spiders from Macaronesia: Azores	PreservedSpecimen	{â€œprojectâ€:â€NETBIOMEâ€œ}	02d4a307-b44c-479d-9209-134d521b593a	150	Borges, P.A.V.	1	1	individuals	1 female		introduced	present	TER_Plot 1_ABS_S02	Borges, P.A.V.	2012	Ero furcata (Villers, 1789)	Animalia	Arthropoda	Arachnida	Araneae	Mimetidae	Ero	furcata	species	(Villers, 1789)
TER_Plot 1_PIT_S01	PhysicalObject	https://creativecommons.org/licenses/by/4.0/legalcode	0a80feca-b411-428a-a34e-c5c2fa07cdba	1366b359-8936-4e40-be36-1f1e1eb6d2b0	UAc	DTP	Spiders from Macaronesia: Azores	PreservedSpecimen	{â€œprojectâ€:â€NETBIOMEâ€œ}	6c212cb1-4a40-4859-bbb8-563f040f09ee	151	Borges, P.A.V.	1	1	individuals	1 female		introduced	present	TER_Plot 1_PIT_S01	Borges, P.A.V.	2012	Ero furcata (Villers, 1789)	Animalia	Arthropoda	Arachnida	Araneae	Mimetidae	Ero	furcata	species	(Villers, 1789)
TER_Plot 1_PIT_S04	PhysicalObject	https://creativecommons.org/licenses/by/4.0/legalcode	0a80feca-b411-428a-a34e-c5c2fa07cdba	1366b359-8936-4e40-be36-1f1e1eb6d2b0	UAc	DTP	Spiders from Macaronesia: Azores	PreservedSpecimen	{â€œprojectâ€:â€NETBIOMEâ€œ}	fc7ef855-ea9a-42b6-9b17-8b9b7ace50da	152	Borges, P.A.V.	1	1	individuals	1 female		introduced	present	TER_Plot 1_PIT_S04	Borges, P.A.V.	2012	Ero furcata (Villers, 1789)	Animalia	Arthropoda	Arachnida	Araneae	Mimetidae	Ero	furcata	species	(Villers, 1789)
PIC_Plot 5_AAS_S02	PhysicalObject	https://creativecommons.org/licenses/by/4.0/legalcode	0a80feca-b411-428a-a34e-c5c2fa07cdba	1366b359-8936-4e40-be36-1f1e1eb6d2b0	UAc	DTP	Spiders from Macaronesia: Azores	PreservedSpecimen	{â€œprojectâ€:â€MACDIVâ€œ}	30b4c964-09bc-4440-b74d-5b6ae38b8977	153	Crespo, L.C.	1	1	individuals	1 female		introduced	present	PIC_Plot 5_AAS_S02	Borges, P.A.V.	2016	Ero furcata (Villers, 1789)	Animalia	Arthropoda	Arachnida	Araneae	Mimetidae	Ero	furcata	species	(Villers, 1789)
TER_Plot 5_PIT_S11	PhysicalObject	https://creativecommons.org/licenses/by/4.0/legalcode	0a80feca-b411-428a-a34e-c5c2fa07cdba	1366b359-8936-4e40-be36-1f1e1eb6d2b0	UAc	DTP	Spiders from Macaronesia: Azores	PreservedSpecimen	{â€œprojectâ€:â€NETBIOMEâ€œ}	34df6314-8240-4026-b379-7666e4ac4a2f	154	Borges, P.A.V.	1	1	individuals	1 female		endemic	present	TER_Plot 5_PIT_S11	Borges, P.A.V.	2012	Gen. sp.	Animalia	Arthropoda	Arachnida	Araneae	Linyphiidae	Undetermined	Undetermined	morphospecies
TER_Plot 5_PIT_S11	PhysicalObject	https://creativecommons.org/licenses/by/4.0/legalcode	0a80feca-b411-428a-a34e-c5c2fa07cdba	1366b359-8936-4e40-be36-1f1e1eb6d2b0	UAc	DTP	Spiders from Macaronesia: Azores	PreservedSpecimen	{â€œprojectâ€:â€NETBIOMEâ€œ}	8b4f2cfa-7d17-4411-9c1d-96ed585ff401	155	Borges, P.A.V.	1	1	individuals	1 female		endemic	present	TER_Plot 5_PIT_S11	Borges, P.A.V.	2012	Gen. sp.	Animalia	Arthropoda	Arachnida	Araneae	Linyphiidae	Undetermined	Undetermined	morphospecies
PIC_Plot 4_PIT_S12	PhysicalObject	https://creativecommons.org/licenses/by/4.0/legalcode	0a80feca-b411-428a-a34e-c5c2fa07cdba	1366b359-8936-4e40-be36-1f1e1eb6d2b0	UAc	DTP	Spiders from Macaronesia: Azores	PreservedSpecimen	{â€œprojectâ€:â€MACDIVâ€œ}	5a2c8df9-85b7-4f3f-828a-f4f1fce0437d	156	Pereira, F.	1	1	individuals	1 female		introduced	present	PIC_Plot 4_PIT_S12	Cardoso, P.	2018	Oedothorax fuscus (Blackwall, 1834)	Animalia	Arthropoda	Arachnida	Araneae	Linyphiidae	Oedothorax	fuscus	species	(Blackwall, 1834)
TER_Plot 4_AAS_S02	PhysicalObject	https://creativecommons.org/licenses/by/4.0/legalcode	0a80feca-b411-428a-a34e-c5c2fa07cdba	1366b359-8936-4e40-be36-1f1e1eb6d2b0	UAc	DTP	Spiders from Macaronesia: Azores	PreservedSpecimen	{â€œprojectâ€:â€NETBIOMEâ€œ}	bfdca747-a380-4351-8e40-c15fd0fc38c9	157	Rigal, F	7	7	individuals	1 male | 1 female	5 juveniles	endemic	present	TER_Plot 4_AAS_S02	Borges, P.A.V.	2012	Gibbaranea occidentalis Wunderlich, 1989	Animalia	Arthropoda	Arachnida	Araneae	Araneidae	Gibbaranea	occidentalis	species	Wunderlich, 1989
TER_Plot 4_AAS_S03	PhysicalObject	https://creativecommons.org/licenses/by/4.0/legalcode	0a80feca-b411-428a-a34e-c5c2fa07cdba	1366b359-8936-4e40-be36-1f1e1eb6d2b0	UAc	DTP	Spiders from Macaronesia: Azores	PreservedSpecimen	{â€œprojectâ€:â€NETBIOMEâ€œ}	a8f61368-450e-4243-bf55-bc75f1ee15bb	158	Borges, P.A.V.	6	6	individuals	1 male | 1 female	4 juveniles	endemic	present	TER_Plot 4_AAS_S03	Borges, P.A.V.	2012	Gibbaranea occidentalis Wunderlich, 1989	Animalia	Arthropoda	Arachnida	Araneae	Araneidae	Gibbaranea	occidentalis	species	Wunderlich, 1989
TER_Plot 4_AAS_S04	PhysicalObject	https://creativecommons.org/licenses/by/4.0/legalcode	0a80feca-b411-428a-a34e-c5c2fa07cdba	1366b359-8936-4e40-be36-1f1e1eb6d2b0	UAc	DTP	Spiders from Macaronesia: Azores	PreservedSpecimen	{â€œprojectâ€:â€NETBIOMEâ€œ}	b890101e-873c-4b95-afdc-3c8fa6ee08c9	159	Cardoso, P.	13	13	individuals	4 females	9 juveniles	endemic	present	TER_Plot 4_AAS_S04	Borges, P.A.V.	2012	Gibbaranea occidentalis Wunderlich, 1989	Animalia	Arthropoda	Arachnida	Araneae	Araneidae	Gibbaranea	occidentalis	species	Wunderlich, 1989
TER_Plot 4_FBN_S03	PhysicalObject	https://creativecommons.org/licenses/by/4.0/legalcode	0a80feca-b411-428a-a34e-c5c2fa07cdba	1366b359-8936-4e40-be36-1f1e1eb6d2b0	UAc	DTP	Spiders from Macaronesia: Azores	PreservedSpecimen	{â€œprojectâ€:â€NETBIOMEâ€œ}	852d9f01-75ea-4c39-9ca6-e0066fd6d2c4	160	Borges, P.A.V.	13	13	individuals	1 male | 2 females	10 juveniles	endemic	present	TER_Plot 4_FBN_S03	Borges, P.A.V.	2012	Gibbaranea occidentalis Wunderlich, 1989	Animalia	Arthropoda	Arachnida	Araneae	Araneidae	Gibbaranea	occidentalis	species	Wunderlich, 1989
TER_Plot 4_FBN_S04	PhysicalObject	https://creativecommons.org/licenses/by/4.0/legalcode	0a80feca-b411-428a-a34e-c5c2fa07cdba	1366b359-8936-4e40-be36-1f1e1eb6d2b0	UAc	DTP	Spiders from Macaronesia: Azores	PreservedSpecimen	{â€œprojectâ€:â€NETBIOMEâ€œ}	b59d5c97-55b2-481c-9f87-910fdfaf50ec	161	Cardoso, P.	22	22	individuals	3 males | 5 females	14 juveniles	endemic	present	TER_Plot 4_FBN_S04	Borges, P.A.V.	2012	Gibbaranea occidentalis Wunderlich, 1989	Animalia	Arthropoda	Arachnida	Araneae	Araneidae	Gibbaranea	occidentalis	species	Wunderlich, 1989
TER_Plot 4_FBD_S01	PhysicalObject	https://creativecommons.org/licenses/by/4.0/legalcode	0a80feca-b411-428a-a34e-c5c2fa07cdba	1366b359-8936-4e40-be36-1f1e1eb6d2b0	UAc	DTP	Spiders from Macaronesia: Azores	PreservedSpecimen	{â€œprojectâ€:â€NETBIOMEâ€œ}	a29d091d-399f-4e46-9644-057186fb75da	162	Borges, P.A.V.	14	14	individuals	3 males | 2 females	9 juveniles	endemic	present	TER_Plot 4_FBD_S01	Borges, P.A.V.	2012	Gibbaranea occidentalis Wunderlich, 1989	Animalia	Arthropoda	Arachnida	Araneae	Araneidae	Gibbaranea	occidentalis	species	Wunderlich, 1989
TER_Plot 4_FBD_S02	PhysicalObject	https://creativecommons.org/licenses/by/4.0/legalcode	0a80feca-b411-428a-a34e-c5c2fa07cdba	1366b359-8936-4e40-be36-1f1e1eb6d2b0	UAc	DTP	Spiders from Macaronesia: Azores	PreservedSpecimen	{â€œprojectâ€:â€NETBIOMEâ€œ}	df36836f-07d4-49f3-bfc2-d43eb96bf471	163	Cardoso, P.	8	8	individuals	2 males	6 juveniles	endemic	present	TER_Plot 4_FBD_S02	Borges, P.A.V.	2012	Gibbaranea occidentalis Wunderlich, 1989	Animalia	Arthropoda	Arachnida	Araneae	Araneidae	Gibbaranea	occidentalis	species	Wunderlich, 1989
TER_Plot 4_FSN_S03	PhysicalObject	https://creativecommons.org/licenses/by/4.0/legalcode	0a80feca-b411-428a-a34e-c5c2fa07cdba	1366b359-8936-4e40-be36-1f1e1eb6d2b0	UAc	DTP	Spiders from Macaronesia: Azores	PreservedSpecimen	{â€œprojectâ€:â€NETBIOMEâ€œ}	246bf6d0-0044-4629-9855-284327c7ecf1	164	Rigal, F	3	3	individuals	1 female	2 juveniles	endemic	present	TER_Plot 4_FSN_S03	Borges, P.A.V.	2012	Gibbaranea occidentalis Wunderlich, 1989	Animalia	Arthropoda	Arachnida	Araneae	Araneidae	Gibbaranea	occidentalis	species	Wunderlich, 1989
TER_Plot 4_FSD_S01	PhysicalObject	https://creativecommons.org/licenses/by/4.0/legalcode	0a80feca-b411-428a-a34e-c5c2fa07cdba	1366b359-8936-4e40-be36-1f1e1eb6d2b0	UAc	DTP	Spiders from Macaronesia: Azores	PreservedSpecimen	{â€œprojectâ€:â€NETBIOMEâ€œ}	7ee09876-ba28-46cd-86e9-b7d38d5db5be	165	Ferreira, M.T.	6	6	individuals	2 males | 1 female	3 juveniles	endemic	present	TER_Plot 4_FSD_S01	Borges, P.A.V.	2012	Gibbaranea occidentalis Wunderlich, 1989	Animalia	Arthropoda	Arachnida	Araneae	Araneidae	Gibbaranea	occidentalis	species	Wunderlich, 1989
TER_ChambreA_AAS_S02	PhysicalObject	https://creativecommons.org/licenses/by/4.0/legalcode	0a80feca-b411-428a-a34e-c5c2fa07cdba	1366b359-8936-4e40-be36-1f1e1eb6d2b0	UAc	DTP	Spiders from Macaronesia: Azores	PreservedSpecimen	{â€œprojectâ€:â€NETBIOMEâ€œ}	899b8761-8787-423f-afb1-a7477b1799a4	166	Cardoso, P.	33	33	individuals	6 males | 4 females	23 juveniles	endemic	present	TER_ChambreA_AAS_S02	Borges, P.A.V.	2012	Gibbaranea occidentalis Wunderlich, 1989	Animalia	Arthropoda	Arachnida	Araneae	Araneidae	Gibbaranea	occidentalis	species	Wunderlich, 1989
TER_ChambreA_AAS_S03	PhysicalObject	https://creativecommons.org/licenses/by/4.0/legalcode	0a80feca-b411-428a-a34e-c5c2fa07cdba	1366b359-8936-4e40-be36-1f1e1eb6d2b0	UAc	DTP	Spiders from Macaronesia: Azores	PreservedSpecimen	{â€œprojectâ€:â€NETBIOMEâ€œ}	6200028c-2c88-4076-aecc-a6deda0c6a22	167	Guerreiro, O.	16	16	individuals	2 males | 5 females	9 juveniles	endemic	present	TER_ChambreA_AAS_S03	Borges, P.A.V.	2012	Gibbaranea occidentalis Wunderlich, 1989	Animalia	Arthropoda	Arachnida	Araneae	Araneidae	Gibbaranea	occidentalis	species	Wunderlich, 1989
TER_ChambreA_AAS_S04	PhysicalObject	https://creativecommons.org/licenses/by/4.0/legalcode	0a80feca-b411-428a-a34e-c5c2fa07cdba	1366b359-8936-4e40-be36-1f1e1eb6d2b0	UAc	DTP	Spiders from Macaronesia: Azores	PreservedSpecimen	{â€œprojectâ€:â€NETBIOMEâ€œ}	0e7d1042-98b1-4e1c-a080-d0d5734a751f	168	Pereira, F.	10	10	individuals	2 males | 5 females	3 juveniles	endemic	present	TER_ChambreA_AAS_S04	Borges, P.A.V.	2012	Gibbaranea occidentalis Wunderlich, 1989	Animalia	Arthropoda	Arachnida	Araneae	Araneidae	Gibbaranea	occidentalis	species	Wunderlich, 1989
TER_ChambreA_FBN_S04	PhysicalObject	https://creativecommons.org/licenses/by/4.0/legalcode	0a80feca-b411-428a-a34e-c5c2fa07cdba	1366b359-8936-4e40-be36-1f1e1eb6d2b0	UAc	DTP	Spiders from Macaronesia: Azores	PreservedSpecimen	{â€œprojectâ€:â€NETBIOMEâ€œ}	dc10b384-6493-4823-987a-d4052ad955d7	169	Cardoso, P.	16	16	individuals	4 males | 2 females	10 juveniles	endemic	present	TER_ChambreA_FBN_S04	Borges, P.A.V.	2012	Gibbaranea occidentalis Wunderlich, 1989	Animalia	Arthropoda	Arachnida	Araneae	Araneidae	Gibbaranea	occidentalis	species	Wunderlich, 1989
TER_ChambreA_FBD_S01	PhysicalObject	https://creativecommons.org/licenses/by/4.0/legalcode	0a80feca-b411-428a-a34e-c5c2fa07cdba	1366b359-8936-4e40-be36-1f1e1eb6d2b0	UAc	DTP	Spiders from Macaronesia: Azores	PreservedSpecimen	{â€œprojectâ€:â€NETBIOMEâ€œ}	3d59c803-e2ac-410e-bf9b-e840ba99d046	170	Borges, P.A.V.	14	14	individuals	1 male	13 juveniles	endemic	present	TER_ChambreA_FBD_S01	Borges, P.A.V.	2012	Gibbaranea occidentalis Wunderlich, 1989	Animalia	Arthropoda	Arachnida	Araneae	Araneidae	Gibbaranea	occidentalis	species	Wunderlich, 1989
TER_ChambreA_FBD_S02	PhysicalObject	https://creativecommons.org/licenses/by/4.0/legalcode	0a80feca-b411-428a-a34e-c5c2fa07cdba	1366b359-8936-4e40-be36-1f1e1eb6d2b0	UAc	DTP	Spiders from Macaronesia: Azores	PreservedSpecimen	{â€œprojectâ€:â€NETBIOMEâ€œ}	6458998e-61b0-4ad9-909a-1f4fe58f63eb	171	Nunes, R.	6	6	individuals	1 male | 1 female	4 juveniles	endemic	present	TER_ChambreA_FBD_S02	Borges, P.A.V.	2012	Gibbaranea occidentalis Wunderlich, 1989	Animalia	Arthropoda	Arachnida	Araneae	Araneidae	Gibbaranea	occidentalis	species	Wunderlich, 1989
TER_ChambreA_FSN_S04	PhysicalObject	https://creativecommons.org/licenses/by/4.0/legalcode	0a80feca-b411-428a-a34e-c5c2fa07cdba	1366b359-8936-4e40-be36-1f1e1eb6d2b0	UAc	DTP	Spiders from Macaronesia: Azores	PreservedSpecimen	{â€œprojectâ€:â€NETBIOMEâ€œ}	173725a5-6c45-4e02-8903-5c1878d61200	172	Guerreiro, O.	6	6	individuals	1 male	5 juveniles	endemic	present	TER_ChambreA_FSN_S04	Borges, P.A.V.	2012	Gibbaranea occidentalis Wunderlich, 1989	Animalia	Arthropoda	Arachnida	Araneae	Araneidae	Gibbaranea	occidentalis	species	Wunderlich, 1989
TER_ChambreA_FSD_S01	PhysicalObject	https://creativecommons.org/licenses/by/4.0/legalcode	0a80feca-b411-428a-a34e-c5c2fa07cdba	1366b359-8936-4e40-be36-1f1e1eb6d2b0	UAc	DTP	Spiders from Macaronesia: Azores	PreservedSpecimen	{â€œprojectâ€:â€NETBIOMEâ€œ}	260f4635-62ad-4209-bd73-ac037bd99e1a	173	Rego, C.	3	3	individuals	3 males		endemic	present	TER_ChambreA_FSD_S01	Borges, P.A.V.	2012	Gibbaranea occidentalis Wunderlich, 1989	Animalia	Arthropoda	Arachnida	Araneae	Araneidae	Gibbaranea	occidentalis	species	Wunderlich, 1989
TER_ChambreA_FSD_S02	PhysicalObject	https://creativecommons.org/licenses/by/4.0/legalcode	0a80feca-b411-428a-a34e-c5c2fa07cdba	1366b359-8936-4e40-be36-1f1e1eb6d2b0	UAc	DTP	Spiders from Macaronesia: Azores	PreservedSpecimen	{â€œprojectâ€:â€NETBIOMEâ€œ}	301df343-5556-4b27-ba56-f13ba2d234f8	174	Ferreira, M.T.	4	4	individuals	2 males	2 juveniles	endemic	present	TER_ChambreA_FSD_S02	Borges, P.A.V.	2012	Gibbaranea occidentalis Wunderlich, 1989	Animalia	Arthropoda	Arachnida	Araneae	Araneidae	Gibbaranea	occidentalis	species	Wunderlich, 1989
TER_Pico Alto Nascente_AAS_S01	PhysicalObject	https://creativecommons.org/licenses/by/4.0/legalcode	0a80feca-b411-428a-a34e-c5c2fa07cdba	1366b359-8936-4e40-be36-1f1e1eb6d2b0	UAc	DTP	Spiders from Macaronesia: Azores	PreservedSpecimen	{â€œprojectâ€:â€NETBIOMEâ€œ}	5ff10fa5-27cb-497f-8b50-ba6dac3ffd27	175	Fattorini, S.	6	6	individuals	1 male | 1 female	4 juveniles	endemic	present	TER_Pico Alto Nascente_AAS_S01	Borges, P.A.V.	2012	Gibbaranea occidentalis Wunderlich, 1989	Animalia	Arthropoda	Arachnida	Araneae	Araneidae	Gibbaranea	occidentalis	species	Wunderlich, 1989
TER_Pico Alto Nascente_AAS_S02	PhysicalObject	https://creativecommons.org/licenses/by/4.0/legalcode	0a80feca-b411-428a-a34e-c5c2fa07cdba	1366b359-8936-4e40-be36-1f1e1eb6d2b0	UAc	DTP	Spiders from Macaronesia: Azores	PreservedSpecimen	{â€œprojectâ€:â€NETBIOMEâ€œ}	e06a8629-7360-4adb-afe9-00c98f5b8101	176	Ferreira, M.T.	21	21	individuals	6 males | 4 females	11 juveniles	endemic	present	TER_Pico Alto Nascente_AAS_S02	Borges, P.A.V.	2012	Gibbaranea occidentalis Wunderlich, 1989	Animalia	Arthropoda	Arachnida	Araneae	Araneidae	Gibbaranea	occidentalis	species	Wunderlich, 1989
TER_Pico Alto Nascente_AAS_S03	PhysicalObject	https://creativecommons.org/licenses/by/4.0/legalcode	0a80feca-b411-428a-a34e-c5c2fa07cdba	1366b359-8936-4e40-be36-1f1e1eb6d2b0	UAc	DTP	Spiders from Macaronesia: Azores	PreservedSpecimen	{â€œprojectâ€:â€NETBIOMEâ€œ}	c2ade023-037b-4a96-a445-ba5607593bc6	177	Borges, P.A.V.	15	15	individuals	2 males | 3 females	10 juveniles	endemic	present	TER_Pico Alto Nascente_AAS_S03	Borges, P.A.V.	2012	Gibbaranea occidentalis Wunderlich, 1989	Animalia	Arthropoda	Arachnida	Araneae	Araneidae	Gibbaranea	occidentalis	species	Wunderlich, 1989
TER_Pico Alto Nascente_AAS_S04	PhysicalObject	https://creativecommons.org/licenses/by/4.0/legalcode	0a80feca-b411-428a-a34e-c5c2fa07cdba	1366b359-8936-4e40-be36-1f1e1eb6d2b0	UAc	DTP	Spiders from Macaronesia: Azores	PreservedSpecimen	{â€œprojectâ€:â€NETBIOMEâ€œ}	46d515b4-99c2-4d0e-816e-52031928f4bd	178	Cardoso, P.	31	31	individuals	4 males | 4 females	23 juveniles	endemic	present	TER_Pico Alto Nascente_AAS_S04	Borges, P.A.V.	2012	Gibbaranea occidentalis Wunderlich, 1989	Animalia	Arthropoda	Arachnida	Araneae	Araneidae	Gibbaranea	occidentalis	species	Wunderlich, 1989
TER_Pico Alto Nascente_FBN_S03	PhysicalObject	https://creativecommons.org/licenses/by/4.0/legalcode	0a80feca-b411-428a-a34e-c5c2fa07cdba	1366b359-8936-4e40-be36-1f1e1eb6d2b0	UAc	DTP	Spiders from Macaronesia: Azores	PreservedSpecimen	{â€œprojectâ€:â€NETBIOMEâ€œ}	2190a41c-9837-4009-98aa-ea77fa5e8d4c	179	Borges, P.A.V.	42	42	individuals	2 males | 5 females	35 juveniles	endemic	present	TER_Pico Alto Nascente_FBN_S03	Borges, P.A.V.	2012	Gibbaranea occidentalis Wunderlich, 1989	Animalia	Arthropoda	Arachnida	Araneae	Araneidae	Gibbaranea	occidentalis	species	Wunderlich, 1989
TER_Pico Alto Nascente_FBN_S04	PhysicalObject	https://creativecommons.org/licenses/by/4.0/legalcode	0a80feca-b411-428a-a34e-c5c2fa07cdba	1366b359-8936-4e40-be36-1f1e1eb6d2b0	UAc	DTP	Spiders from Macaronesia: Azores	PreservedSpecimen	{â€œprojectâ€:â€NETBIOMEâ€œ}	97782f2d-2a45-42ab-a694-7dec80c3c23f	180	Cardoso, P.	30	30	individuals	6 males | 1 female	23 juveniles	endemic	present	TER_Pico Alto Nascente_FBN_S04	Borges, P.A.V.	2012	Gibbaranea occidentalis Wunderlich, 1989	Animalia	Arthropoda	Arachnida	Araneae	Araneidae	Gibbaranea	occidentalis	species	Wunderlich, 1989
TER_Pico Alto Nascente_FBD_S01	PhysicalObject	https://creativecommons.org/licenses/by/4.0/legalcode	0a80feca-b411-428a-a34e-c5c2fa07cdba	1366b359-8936-4e40-be36-1f1e1eb6d2b0	UAc	DTP	Spiders from Macaronesia: Azores	PreservedSpecimen	{â€œprojectâ€:â€NETBIOMEâ€œ}	f21102aa-69db-405a-9db5-964a30e3da52	181	Borges, P.A.V.	16	16	individuals	1 male	15 juveniles	endemic	present	TER_Pico Alto Nascente_FBD_S01	Borges, P.A.V.	2012	Gibbaranea occidentalis Wunderlich, 1989	Animalia	Arthropoda	Arachnida	Araneae	Araneidae	Gibbaranea	occidentalis	species	Wunderlich, 1989
TER_Pico Alto Nascente_FSN_S03	PhysicalObject	https://creativecommons.org/licenses/by/4.0/legalcode	0a80feca-b411-428a-a34e-c5c2fa07cdba	1366b359-8936-4e40-be36-1f1e1eb6d2b0	UAc	DTP	Spiders from Macaronesia: Azores	PreservedSpecimen	{â€œprojectâ€:â€NETBIOMEâ€œ}	96103f4a-3936-49d0-852c-08da59eeb797	182	Ferreira, M.T.	4	4	individuals	3 males | 1 female		endemic	present	TER_Pico Alto Nascente_FSN_S03	Borges, P.A.V.	2012	Gibbaranea occidentalis Wunderlich, 1989	Animalia	Arthropoda	Arachnida	Araneae	Araneidae	Gibbaranea	occidentalis	species	Wunderlich, 1989
TER_Pico Alto Nascente_FSN_S04	PhysicalObject	https://creativecommons.org/licenses/by/4.0/legalcode	0a80feca-b411-428a-a34e-c5c2fa07cdba	1366b359-8936-4e40-be36-1f1e1eb6d2b0	UAc	DTP	Spiders from Macaronesia: Azores	PreservedSpecimen	{â€œprojectâ€:â€NETBIOMEâ€œ}	dd19ec49-19ed-4642-9cd9-348c190eb96c	183	Fattorini, S.	10	10	individuals	6 males	4 juveniles	endemic	present	TER_Pico Alto Nascente_FSN_S04	Borges, P.A.V.	2012	Gibbaranea occidentalis Wunderlich, 1989	Animalia	Arthropoda	Arachnida	Araneae	Araneidae	Gibbaranea	occidentalis	species	Wunderlich, 1989
TER_Pico Alto Nascente_FSD_S01	PhysicalObject	https://creativecommons.org/licenses/by/4.0/legalcode	0a80feca-b411-428a-a34e-c5c2fa07cdba	1366b359-8936-4e40-be36-1f1e1eb6d2b0	UAc	DTP	Spiders from Macaronesia: Azores	PreservedSpecimen	{â€œprojectâ€:â€NETBIOMEâ€œ}	c1ede9b5-1bdc-49b3-b05b-3b95acf3eae4	184	Rego, C.	2	2	individuals	1 female	1 juvenile	endemic	present	TER_Pico Alto Nascente_FSD_S01	Borges, P.A.V.	2012	Gibbaranea occidentalis Wunderlich, 1989	Animalia	Arthropoda	Arachnida	Araneae	Araneidae	Gibbaranea	occidentalis	species	Wunderlich, 1989
TER_Pico Alto Nascente_FSD_S02	PhysicalObject	https://creativecommons.org/licenses/by/4.0/legalcode	0a80feca-b411-428a-a34e-c5c2fa07cdba	1366b359-8936-4e40-be36-1f1e1eb6d2b0	UAc	DTP	Spiders from Macaronesia: Azores	PreservedSpecimen	{â€œprojectâ€:â€NETBIOMEâ€œ}	2501beba-4791-4902-9501-21df303890c8	185	Ferreira, M.T.	3	3	individuals	1 female	2 juveniles	endemic	present	TER_Pico Alto Nascente_FSD_S02	Borges, P.A.V.	2012	Gibbaranea occidentalis Wunderlich, 1989	Animalia	Arthropoda	Arachnida	Araneae	Araneidae	Gibbaranea	occidentalis	species	Wunderlich, 1989
TER_Plot 3_AAS_S01	PhysicalObject	https://creativecommons.org/licenses/by/4.0/legalcode	0a80feca-b411-428a-a34e-c5c2fa07cdba	1366b359-8936-4e40-be36-1f1e1eb6d2b0	UAc	DTP	Spiders from Macaronesia: Azores	PreservedSpecimen	{â€œprojectâ€:â€NETBIOMEâ€œ}	68569bf6-fa43-40f7-ae59-b115cffecfef	186	Borges, P.A.V.	4	4	individuals	4 females		endemic	present	TER_Plot 3_AAS_S01	Borges, P.A.V.	2012	Gibbaranea occidentalis Wunderlich, 1989	Animalia	Arthropoda	Arachnida	Araneae	Araneidae	Gibbaranea	occidentalis	species	Wunderlich, 1989
TER_Plot 3_AAS_S02	PhysicalObject	https://creativecommons.org/licenses/by/4.0/legalcode	0a80feca-b411-428a-a34e-c5c2fa07cdba	1366b359-8936-4e40-be36-1f1e1eb6d2b0	UAc	DTP	Spiders from Macaronesia: Azores	PreservedSpecimen	{â€œprojectâ€:â€NETBIOMEâ€œ}	05a343e7-04d3-43ac-ab11-846f293aed04	187	Cardoso, P.	11	11	individuals	4 males | 3 females	4 juveniles	endemic	present	TER_Plot 3_AAS_S02	Borges, P.A.V.	2012	Gibbaranea occidentalis Wunderlich, 1989	Animalia	Arthropoda	Arachnida	Araneae	Araneidae	Gibbaranea	occidentalis	species	Wunderlich, 1989
TER_Plot 3_AAS_S03	PhysicalObject	https://creativecommons.org/licenses/by/4.0/legalcode	0a80feca-b411-428a-a34e-c5c2fa07cdba	1366b359-8936-4e40-be36-1f1e1eb6d2b0	UAc	DTP	Spiders from Macaronesia: Azores	PreservedSpecimen	{â€œprojectâ€:â€NETBIOMEâ€œ}	4ca48123-f5dd-4838-87b8-6ce46972e1ea	188	Nunes, R.	6	6	individuals	1 male	5 juveniles	endemic	present	TER_Plot 3_AAS_S03	Borges, P.A.V.	2012	Gibbaranea occidentalis Wunderlich, 1989	Animalia	Arthropoda	Arachnida	Araneae	Araneidae	Gibbaranea	occidentalis	species	Wunderlich, 1989
TER_Plot 3_AAS_S04	PhysicalObject	https://creativecommons.org/licenses/by/4.0/legalcode	0a80feca-b411-428a-a34e-c5c2fa07cdba	1366b359-8936-4e40-be36-1f1e1eb6d2b0	UAc	DTP	Spiders from Macaronesia: Azores	PreservedSpecimen	{â€œprojectâ€:â€NETBIOMEâ€œ}	f1a2ebb4-720a-42af-9a40-bf4d87932c6f	189	Ferreira, M.T.	12	12	individuals	7 males | 3 females	2 juveniles	endemic	present	TER_Plot 3_AAS_S04	Borges, P.A.V.	2012	Gibbaranea occidentalis Wunderlich, 1989	Animalia	Arthropoda	Arachnida	Araneae	Araneidae	Gibbaranea	occidentalis	species	Wunderlich, 1989
TER_Plot 3_ABS_S01	PhysicalObject	https://creativecommons.org/licenses/by/4.0/legalcode	0a80feca-b411-428a-a34e-c5c2fa07cdba	1366b359-8936-4e40-be36-1f1e1eb6d2b0	UAc	DTP	Spiders from Macaronesia: Azores	PreservedSpecimen	{â€œprojectâ€:â€NETBIOMEâ€œ}	d5175645-6454-4bbb-8034-b514170fa110	190	Rego, C.	1	1	individuals	1 male		endemic	present	TER_Plot 3_ABS_S01	Borges, P.A.V.	2012	Gibbaranea occidentalis Wunderlich, 1989	Animalia	Arthropoda	Arachnida	Araneae	Araneidae	Gibbaranea	occidentalis	species	Wunderlich, 1989
TER_Plot 3_FBN_S03	PhysicalObject	https://creativecommons.org/licenses/by/4.0/legalcode	0a80feca-b411-428a-a34e-c5c2fa07cdba	1366b359-8936-4e40-be36-1f1e1eb6d2b0	UAc	DTP	Spiders from Macaronesia: Azores	PreservedSpecimen	{â€œprojectâ€:â€NETBIOMEâ€œ}	58f797ac-593d-45c0-8819-c7e2e193731c	191	Borges, P.A.V.	12	12	individuals	4 males | 1 female	7 juveniles	endemic	present	TER_Plot 3_FBN_S03	Borges, P.A.V.	2012	Gibbaranea occidentalis Wunderlich, 1989	Animalia	Arthropoda	Arachnida	Araneae	Araneidae	Gibbaranea	occidentalis	species	Wunderlich, 1989
TER_Plot 3_FBN_S04	PhysicalObject	https://creativecommons.org/licenses/by/4.0/legalcode	0a80feca-b411-428a-a34e-c5c2fa07cdba	1366b359-8936-4e40-be36-1f1e1eb6d2b0	UAc	DTP	Spiders from Macaronesia: Azores	PreservedSpecimen	{â€œprojectâ€:â€NETBIOMEâ€œ}	ea388fdd-9eab-4860-be47-6a7e14281889	192	Cardoso, P.	14	14	individuals	6 males | 7 females	1 juvenile	endemic	present	TER_Plot 3_FBN_S04	Borges, P.A.V.	2012	Gibbaranea occidentalis Wunderlich, 1989	Animalia	Arthropoda	Arachnida	Araneae	Araneidae	Gibbaranea	occidentalis	species	Wunderlich, 1989
TER_Plot 3_FBD_S01	PhysicalObject	https://creativecommons.org/licenses/by/4.0/legalcode	0a80feca-b411-428a-a34e-c5c2fa07cdba	1366b359-8936-4e40-be36-1f1e1eb6d2b0	UAc	DTP	Spiders from Macaronesia: Azores	PreservedSpecimen	{â€œprojectâ€:â€NETBIOMEâ€œ}	3eb19b4a-699c-477a-9aa4-759705bd872b	193	Borges, P.A.V.	10	10	individuals	2 females	8 juveniles	endemic	present	TER_Plot 3_FBD_S01	Borges, P.A.V.	2012	Gibbaranea occidentalis Wunderlich, 1989	Animalia	Arthropoda	Arachnida	Araneae	Araneidae	Gibbaranea	occidentalis	species	Wunderlich, 1989
TER_Plot 3_FBD_S02	PhysicalObject	https://creativecommons.org/licenses/by/4.0/legalcode	0a80feca-b411-428a-a34e-c5c2fa07cdba	1366b359-8936-4e40-be36-1f1e1eb6d2b0	UAc	DTP	Spiders from Macaronesia: Azores	PreservedSpecimen	{â€œprojectâ€:â€NETBIOMEâ€œ}	3283484f-6bc4-4001-9760-163263b3b1dd	194	Nunes, R.	2	2	individuals	1 male	1 juvenile	endemic	present	TER_Plot 3_FBD_S02	Borges, P.A.V.	2012	Gibbaranea occidentalis Wunderlich, 1989	Animalia	Arthropoda	Arachnida	Araneae	Araneidae	Gibbaranea	occidentalis	species	Wunderlich, 1989
TER_Plot 3_FSD_S01	PhysicalObject	https://creativecommons.org/licenses/by/4.0/legalcode	0a80feca-b411-428a-a34e-c5c2fa07cdba	1366b359-8936-4e40-be36-1f1e1eb6d2b0	UAc	DTP	Spiders from Macaronesia: Azores	PreservedSpecimen	{â€œprojectâ€:â€NETBIOMEâ€œ}	e78f3390-101f-4f50-a632-a21b0c93bfe7	195	Rego, C.	4	4	individuals	4 males		endemic	present	TER_Plot 3_FSD_S01	Borges, P.A.V.	2012	Gibbaranea occidentalis Wunderlich, 1989	Animalia	Arthropoda	Arachnida	Araneae	Araneidae	Gibbaranea	occidentalis	species	Wunderlich, 1989
TER_Plot 3_FSD_S02	PhysicalObject	https://creativecommons.org/licenses/by/4.0/legalcode	0a80feca-b411-428a-a34e-c5c2fa07cdba	1366b359-8936-4e40-be36-1f1e1eb6d2b0	UAc	DTP	Spiders from Macaronesia: Azores	PreservedSpecimen	{â€œprojectâ€:â€NETBIOMEâ€œ}	4d949987-491f-4c1b-92b1-79f0e496753a	196	Ferreira, M.T.	4	4	individuals	1 male	3 juveniles	endemic	present	TER_Plot 3_FSD_S02	Borges, P.A.V.	2012	Gibbaranea occidentalis Wunderlich, 1989	Animalia	Arthropoda	Arachnida	Araneae	Araneidae	Gibbaranea	occidentalis	species	Wunderlich, 1989
TER_Lomba_AAS_S01	PhysicalObject	https://creativecommons.org/licenses/by/4.0/legalcode	0a80feca-b411-428a-a34e-c5c2fa07cdba	1366b359-8936-4e40-be36-1f1e1eb6d2b0	UAc	DTP	Spiders from Macaronesia: Azores	PreservedSpecimen	{â€œprojectâ€:â€NETBIOMEâ€œ}	2bacc7b9-849e-4aab-bb54-771f93d27a7a	197	Borges, P.A.V.	39	39	individuals	5 males | 6 females	28 juveniles	endemic	present	TER_Lomba_AAS_S01	Borges, P.A.V.	2012	Gibbaranea occidentalis Wunderlich, 1989	Animalia	Arthropoda	Arachnida	Araneae	Araneidae	Gibbaranea	occidentalis	species	Wunderlich, 1989
TER_Lomba_AAS_S02	PhysicalObject	https://creativecommons.org/licenses/by/4.0/legalcode	0a80feca-b411-428a-a34e-c5c2fa07cdba	1366b359-8936-4e40-be36-1f1e1eb6d2b0	UAc	DTP	Spiders from Macaronesia: Azores	PreservedSpecimen	{â€œprojectâ€:â€NETBIOMEâ€œ}	61ee30fa-f3fa-4234-8ea6-923a65d685c6	198	Nunes, R.	16	16	individuals	2 males | 1 female	13 juveniles	endemic	present	TER_Lomba_AAS_S02	Borges, P.A.V.	2012	Gibbaranea occidentalis Wunderlich, 1989	Animalia	Arthropoda	Arachnida	Araneae	Araneidae	Gibbaranea	occidentalis	species	Wunderlich, 1989
TER_Lomba_AAS_S03	PhysicalObject	https://creativecommons.org/licenses/by/4.0/legalcode	0a80feca-b411-428a-a34e-c5c2fa07cdba	1366b359-8936-4e40-be36-1f1e1eb6d2b0	UAc	DTP	Spiders from Macaronesia: Azores	PreservedSpecimen	{â€œprojectâ€:â€NETBIOMEâ€œ}	331940ce-a267-4e9e-a68b-c1bada2d874f	199	Ferreira, M.T.	16	16	individuals	3 males | 1 female	12 juveniles	endemic	present	TER_Lomba_AAS_S03	Borges, P.A.V.	2012	Gibbaranea occidentalis Wunderlich, 1989	Animalia	Arthropoda	Arachnida	Araneae	Araneidae	Gibbaranea	occidentalis	species	Wunderlich, 1989
TER_Lomba_AAS_S04	PhysicalObject	https://creativecommons.org/licenses/by/4.0/legalcode	0a80feca-b411-428a-a34e-c5c2fa07cdba	1366b359-8936-4e40-be36-1f1e1eb6d2b0	UAc	DTP	Spiders from Macaronesia: Azores	PreservedSpecimen	{â€œprojectâ€:â€NETBIOMEâ€œ}	2c1797a8-ffcd-4cdd-bb94-9974049e071e	200	Guerreiro, O.	4	4	individuals	1 male | 1 female	2 juveniles	endemic	present	TER_Lomba_AAS_S04	Borges, P.A.V.	2012	Gibbaranea occidentalis Wunderlich, 1989	Animalia	Arthropoda	Arachnida	Araneae	Araneidae	Gibbaranea	occidentalis	species	Wunderlich, 1989
TER_Lomba_ABS_S01	PhysicalObject	https://creativecommons.org/licenses/by/4.0/legalcode	0a80feca-b411-428a-a34e-c5c2fa07cdba	1366b359-8936-4e40-be36-1f1e1eb6d2b0	UAc	DTP	Spiders from Macaronesia: Azores	PreservedSpecimen	{â€œprojectâ€:â€NETBIOMEâ€œ}	a2a124c2-49f5-4833-98fe-2fe07c900d18	201	Cardoso, P.	2	2	individuals	1 female	1 juvenile	endemic	present	TER_Lomba_ABS_S01	Borges, P.A.V.	2012	Gibbaranea occidentalis Wunderlich, 1989	Animalia	Arthropoda	Arachnida	Araneae	Araneidae	Gibbaranea	occidentalis	species	Wunderlich, 1989
TER_Lomba_FBN_S03	PhysicalObject	https://creativecommons.org/licenses/by/4.0/legalcode	0a80feca-b411-428a-a34e-c5c2fa07cdba	1366b359-8936-4e40-be36-1f1e1eb6d2b0	UAc	DTP	Spiders from Macaronesia: Azores	PreservedSpecimen	{â€œprojectâ€:â€NETBIOMEâ€œ}	96e5df75-c197-4fbd-b7ef-0f3aff184661	202	Nunes, R.	12	12	individuals	1 male	11 juveniles	endemic	present	TER_Lomba_FBN_S03	Borges, P.A.V.	2012	Gibbaranea occidentalis Wunderlich, 1989	Animalia	Arthropoda	Arachnida	Araneae	Araneidae	Gibbaranea	occidentalis	species	Wunderlich, 1989
TER_Lomba_FBN_S04	PhysicalObject	https://creativecommons.org/licenses/by/4.0/legalcode	0a80feca-b411-428a-a34e-c5c2fa07cdba	1366b359-8936-4e40-be36-1f1e1eb6d2b0	UAc	DTP	Spiders from Macaronesia: Azores	PreservedSpecimen	{â€œprojectâ€:â€NETBIOMEâ€œ}	3930e63c-684d-4433-9706-ff0c81b9c4c5	203	Borges, P.A.V.	49	49	individuals	1 female	48 juveniles	endemic	present	TER_Lomba_FBN_S04	Borges, P.A.V.	2012	Gibbaranea occidentalis Wunderlich, 1989	Animalia	Arthropoda	Arachnida	Araneae	Araneidae	Gibbaranea	occidentalis	species	Wunderlich, 1989
TER_Lomba_FBD_S01	PhysicalObject	https://creativecommons.org/licenses/by/4.0/legalcode	0a80feca-b411-428a-a34e-c5c2fa07cdba	1366b359-8936-4e40-be36-1f1e1eb6d2b0	UAc	DTP	Spiders from Macaronesia: Azores	PreservedSpecimen	{â€œprojectâ€:â€NETBIOMEâ€œ}	66d1606d-d24d-49e5-84a9-311a85548f4c	204	Borges, P.A.V.	16	16	individuals	1 male | 2 females	13 juveniles	endemic	present	TER_Lomba_FBD_S01	Borges, P.A.V.	2012	Gibbaranea occidentalis Wunderlich, 1989	Animalia	Arthropoda	Arachnida	Araneae	Araneidae	Gibbaranea	occidentalis	species	Wunderlich, 1989
TER_Lomba_FBD_S02	PhysicalObject	https://creativecommons.org/licenses/by/4.0/legalcode	0a80feca-b411-428a-a34e-c5c2fa07cdba	1366b359-8936-4e40-be36-1f1e1eb6d2b0	UAc	DTP	Spiders from Macaronesia: Azores	PreservedSpecimen	{â€œprojectâ€:â€NETBIOMEâ€œ}	4b2d4aaf-143d-43ba-aaf5-462bf114782d	205	Cardoso, P.	14	14	individuals	2 males | 1 female	11 juveniles	endemic	present	TER_Lomba_FBD_S02	Borges, P.A.V.	2012	Gibbaranea occidentalis Wunderlich, 1989	Animalia	Arthropoda	Arachnida	Araneae	Araneidae	Gibbaranea	occidentalis	species	Wunderlich, 1989
TER_Lomba_FSN_S03	PhysicalObject	https://creativecommons.org/licenses/by/4.0/legalcode	0a80feca-b411-428a-a34e-c5c2fa07cdba	1366b359-8936-4e40-be36-1f1e1eb6d2b0	UAc	DTP	Spiders from Macaronesia: Azores	PreservedSpecimen	{â€œprojectâ€:â€NETBIOMEâ€œ}	04def91c-abd3-4603-bae6-35e547fb7d59	206	Ferreira, M.T.	6	6	individuals	3 males | 1 female	2 juveniles	endemic	present	TER_Lomba_FSN_S03	Borges, P.A.V.	2012	Gibbaranea occidentalis Wunderlich, 1989	Animalia	Arthropoda	Arachnida	Araneae	Araneidae	Gibbaranea	occidentalis	species	Wunderlich, 1989
TER_Lomba_FSN_S04	PhysicalObject	https://creativecommons.org/licenses/by/4.0/legalcode	0a80feca-b411-428a-a34e-c5c2fa07cdba	1366b359-8936-4e40-be36-1f1e1eb6d2b0	UAc	DTP	Spiders from Macaronesia: Azores	PreservedSpecimen	{â€œprojectâ€:â€NETBIOMEâ€œ}	d979ee8b-79a4-4921-b6bf-20567e7cd6db	207	Guerreiro, O.	25	25	individuals	5 males | 4 females	16 juveniles	endemic	present	TER_Lomba_FSN_S04	Borges, P.A.V.	2012	Gibbaranea occidentalis Wunderlich, 1989	Animalia	Arthropoda	Arachnida	Araneae	Araneidae	Gibbaranea	occidentalis	species	Wunderlich, 1989
TER_Plot 5_AAS_S02	PhysicalObject	https://creativecommons.org/licenses/by/4.0/legalcode	0a80feca-b411-428a-a34e-c5c2fa07cdba	1366b359-8936-4e40-be36-1f1e1eb6d2b0	UAc	DTP	Spiders from Macaronesia: Azores	PreservedSpecimen	{â€œprojectâ€:â€NETBIOMEâ€œ}	6ef46fa8-a6fd-4d27-b3eb-cdb698d3e825	208	Amorim, I.R.	3	3	individuals	1 male	2 juveniles	endemic	present	TER_Plot 5_AAS_S02	Borges, P.A.V.	2012	Gibbaranea occidentalis Wunderlich, 1989	Animalia	Arthropoda	Arachnida	Araneae	Araneidae	Gibbaranea	occidentalis	species	Wunderlich, 1989
TER_Plot 5_FBN_S03	PhysicalObject	https://creativecommons.org/licenses/by/4.0/legalcode	0a80feca-b411-428a-a34e-c5c2fa07cdba	1366b359-8936-4e40-be36-1f1e1eb6d2b0	UAc	DTP	Spiders from Macaronesia: Azores	PreservedSpecimen	{â€œprojectâ€:â€NETBIOMEâ€œ}	4a611d84-e56e-417e-ae65-f4956e866f5a	209	Borges, P.A.V.	7	7	individuals	1 female	6 juveniles	endemic	present	TER_Plot 5_FBN_S03	Borges, P.A.V.	2012	Gibbaranea occidentalis Wunderlich, 1989	Animalia	Arthropoda	Arachnida	Araneae	Araneidae	Gibbaranea	occidentalis	species	Wunderlich, 1989
TER_Plot 5_FBN_S04	PhysicalObject	https://creativecommons.org/licenses/by/4.0/legalcode	0a80feca-b411-428a-a34e-c5c2fa07cdba	1366b359-8936-4e40-be36-1f1e1eb6d2b0	UAc	DTP	Spiders from Macaronesia: Azores	PreservedSpecimen	{â€œprojectâ€:â€NETBIOMEâ€œ}	b92032f9-6cd9-4210-856b-fed3c1ae25e9	210	Cardoso, P.	6	6	individuals	2 males	4 juveniles	endemic	present	TER_Plot 5_FBN_S04	Borges, P.A.V.	2012	Gibbaranea occidentalis Wunderlich, 1989	Animalia	Arthropoda	Arachnida	Araneae	Araneidae	Gibbaranea	occidentalis	species	Wunderlich, 1989
TER_Plot 6_AAS_S02	PhysicalObject	https://creativecommons.org/licenses/by/4.0/legalcode	0a80feca-b411-428a-a34e-c5c2fa07cdba	1366b359-8936-4e40-be36-1f1e1eb6d2b0	UAc	DTP	Spiders from Macaronesia: Azores	PreservedSpecimen	{â€œprojectâ€:â€NETBIOMEâ€œ}	b262e777-e97a-4672-a2b2-21f5531a42b8	211	Amorim, I.R.	11	11	individuals	1 male | 1 female	9 juveniles	endemic	present	TER_Plot 6_AAS_S02	Borges, P.A.V.	2012	Gibbaranea occidentalis Wunderlich, 1989	Animalia	Arthropoda	Arachnida	Araneae	Araneidae	Gibbaranea	occidentalis	species	Wunderlich, 1989
TER_Plot 6_AAS_S03	PhysicalObject	https://creativecommons.org/licenses/by/4.0/legalcode	0a80feca-b411-428a-a34e-c5c2fa07cdba	1366b359-8936-4e40-be36-1f1e1eb6d2b0	UAc	DTP	Spiders from Macaronesia: Azores	PreservedSpecimen	{â€œprojectâ€:â€NETBIOMEâ€œ}	9eee2085-8e90-454b-bf19-4b7b40b4b932	212	Guerreiro, O.	16	16	individuals	1 male | 2 females	13 juveniles	endemic	present	TER_Plot 6_AAS_S03	Borges, P.A.V.	2012	Gibbaranea occidentalis Wunderlich, 1989	Animalia	Arthropoda	Arachnida	Araneae	Araneidae	Gibbaranea	occidentalis	species	Wunderlich, 1989
TER_Plot 6_AAS_S04	PhysicalObject	https://creativecommons.org/licenses/by/4.0/legalcode	0a80feca-b411-428a-a34e-c5c2fa07cdba	1366b359-8936-4e40-be36-1f1e1eb6d2b0	UAc	DTP	Spiders from Macaronesia: Azores	PreservedSpecimen	{â€œprojectâ€:â€NETBIOMEâ€œ}	63ca7896-6e17-4175-b615-6f93199d61e5	213	Cardoso, P.	37	37	individuals	2 males | 3 females	32 juveniles	endemic	present	TER_Plot 6_AAS_S04	Borges, P.A.V.	2012	Gibbaranea occidentalis Wunderlich, 1989	Animalia	Arthropoda	Arachnida	Araneae	Araneidae	Gibbaranea	occidentalis	species	Wunderlich, 1989
TER_Plot 6_ABS_S02	PhysicalObject	https://creativecommons.org/licenses/by/4.0/legalcode	0a80feca-b411-428a-a34e-c5c2fa07cdba	1366b359-8936-4e40-be36-1f1e1eb6d2b0	UAc	DTP	Spiders from Macaronesia: Azores	PreservedSpecimen	{â€œprojectâ€:â€NETBIOMEâ€œ}	10bf05e4-31ee-455d-99a0-2e565a55c172	214	Rego, C.	2	2	individuals	1 male	1 juvenile	endemic	present	TER_Plot 6_ABS_S02	Borges, P.A.V.	2012	Gibbaranea occidentalis Wunderlich, 1989	Animalia	Arthropoda	Arachnida	Araneae	Araneidae	Gibbaranea	occidentalis	species	Wunderlich, 1989
TER_Plot 6_FBN_S03	PhysicalObject	https://creativecommons.org/licenses/by/4.0/legalcode	0a80feca-b411-428a-a34e-c5c2fa07cdba	1366b359-8936-4e40-be36-1f1e1eb6d2b0	UAc	DTP	Spiders from Macaronesia: Azores	PreservedSpecimen	{â€œprojectâ€:â€NETBIOMEâ€œ}	f594b2f4-4ce8-4c71-83ae-8eac1424286f	215	Cardoso, P.	36	36	individuals	4 males | 1 female	31 juveniles	endemic	present	TER_Plot 6_FBN_S03	Borges, P.A.V.	2012	Gibbaranea occidentalis Wunderlich, 1989	Animalia	Arthropoda	Arachnida	Araneae	Araneidae	Gibbaranea	occidentalis	species	Wunderlich, 1989
TER_Plot 6_FBN_S04	PhysicalObject	https://creativecommons.org/licenses/by/4.0/legalcode	0a80feca-b411-428a-a34e-c5c2fa07cdba	1366b359-8936-4e40-be36-1f1e1eb6d2b0	UAc	DTP	Spiders from Macaronesia: Azores	PreservedSpecimen	{â€œprojectâ€:â€NETBIOMEâ€œ}	719119ee-72d9-41ee-8ea9-04bd06cf736e	216	Borges, P.A.V.	25	25	individuals	2 males | 1 female	22 juveniles	endemic	present	TER_Plot 6_FBN_S04	Borges, P.A.V.	2012	Gibbaranea occidentalis Wunderlich, 1989	Animalia	Arthropoda	Arachnida	Araneae	Araneidae	Gibbaranea	occidentalis	species	Wunderlich, 1989
TER_Plot 6_FBD_S01	PhysicalObject	https://creativecommons.org/licenses/by/4.0/legalcode	0a80feca-b411-428a-a34e-c5c2fa07cdba	1366b359-8936-4e40-be36-1f1e1eb6d2b0	UAc	DTP	Spiders from Macaronesia: Azores	PreservedSpecimen	{â€œprojectâ€:â€NETBIOMEâ€œ}	d2c9f2bb-06d9-4d2b-a39e-7da85c463860	217	Borges, P.A.V.	25	25	individuals	2 males | 2 females	21 juveniles	endemic	present	TER_Plot 6_FBD_S01	Borges, P.A.V.	2012	Gibbaranea occidentalis Wunderlich, 1989	Animalia	Arthropoda	Arachnida	Araneae	Araneidae	Gibbaranea	occidentalis	species	Wunderlich, 1989
TER_Plot 6_FBD_S02	PhysicalObject	https://creativecommons.org/licenses/by/4.0/legalcode	0a80feca-b411-428a-a34e-c5c2fa07cdba	1366b359-8936-4e40-be36-1f1e1eb6d2b0	UAc	DTP	Spiders from Macaronesia: Azores	PreservedSpecimen	{â€œprojectâ€:â€NETBIOMEâ€œ}	ba780778-8e86-4675-ae8b-5701b4991ff2	218	Nunes, R.	15	15	individuals	2 females	13 juveniles	endemic	present	TER_Plot 6_FBD_S02	Borges, P.A.V.	2012	Gibbaranea occidentalis Wunderlich, 1989	Animalia	Arthropoda	Arachnida	Araneae	Araneidae	Gibbaranea	occidentalis	species	Wunderlich, 1989
TER_Plot 6_FSN_S04	PhysicalObject	https://creativecommons.org/licenses/by/4.0/legalcode	0a80feca-b411-428a-a34e-c5c2fa07cdba	1366b359-8936-4e40-be36-1f1e1eb6d2b0	UAc	DTP	Spiders from Macaronesia: Azores	PreservedSpecimen	{â€œprojectâ€:â€NETBIOMEâ€œ}	3620983a-973e-45e3-bf46-021ed3e85dc7	219	Amorim, I.R.	13	13	individuals	2 males | 1 female	10 juveniles	endemic	present	TER_Plot 6_FSN_S04	Borges, P.A.V.	2012	Gibbaranea occidentalis Wunderlich, 1989	Animalia	Arthropoda	Arachnida	Araneae	Araneidae	Gibbaranea	occidentalis	species	Wunderlich, 1989
TER_Plot 6_FSD_S02	PhysicalObject	https://creativecommons.org/licenses/by/4.0/legalcode	0a80feca-b411-428a-a34e-c5c2fa07cdba	1366b359-8936-4e40-be36-1f1e1eb6d2b0	UAc	DTP	Spiders from Macaronesia: Azores	PreservedSpecimen	{â€œprojectâ€:â€NETBIOMEâ€œ}	7e8d0557-6f85-4636-8f6f-205c2f1d700c	220	Ferreira, M.T.	10	10	individuals	4 males	6 juveniles	endemic	present	TER_Plot 6_FSD_S02	Borges, P.A.V.	2012	Gibbaranea occidentalis Wunderlich, 1989	Animalia	Arthropoda	Arachnida	Araneae	Araneidae	Gibbaranea	occidentalis	species	Wunderlich, 1989
TER_Lagoa Pinheiro B_AAS_S01	PhysicalObject	https://creativecommons.org/licenses/by/4.0/legalcode	0a80feca-b411-428a-a34e-c5c2fa07cdba	1366b359-8936-4e40-be36-1f1e1eb6d2b0	UAc	DTP	Spiders from Macaronesia: Azores	PreservedSpecimen	{â€œprojectâ€:â€NETBIOMEâ€œ}	354b97b6-7893-43ff-b1f9-d5195b323d85	221	Borges, P.A.V.	10	10	individuals	1 male | 7 females	0 male | 7 females	endemic	present	TER_Lagoa Pinheiro B_AAS_S01	Borges, P.A.V.	2012	Gibbaranea occidentalis Wunderlich, 1989	Animalia	Arthropoda	Arachnida	Araneae	Araneidae	Gibbaranea	occidentalis	species	Wunderlich, 1989
TER_Lagoa Pinheiro B_AAS_S02	PhysicalObject	https://creativecommons.org/licenses/by/4.0/legalcode	0a80feca-b411-428a-a34e-c5c2fa07cdba	1366b359-8936-4e40-be36-1f1e1eb6d2b0	UAc	DTP	Spiders from Macaronesia: Azores	PreservedSpecimen	{â€œprojectâ€:â€NETBIOMEâ€œ}	1f371e83-5dfa-45ce-940e-88af6291d2a4	222	Guerreiro, O.	3	3	individuals	2 males | 1 female		endemic	present	TER_Lagoa Pinheiro B_AAS_S02	Borges, P.A.V.	2012	Gibbaranea occidentalis Wunderlich, 1989	Animalia	Arthropoda	Arachnida	Araneae	Araneidae	Gibbaranea	occidentalis	species	Wunderlich, 1989
TER_Lagoa Pinheiro B_AAS_S03	PhysicalObject	https://creativecommons.org/licenses/by/4.0/legalcode	0a80feca-b411-428a-a34e-c5c2fa07cdba	1366b359-8936-4e40-be36-1f1e1eb6d2b0	UAc	DTP	Spiders from Macaronesia: Azores	PreservedSpecimen	{â€œprojectâ€:â€NETBIOMEâ€œ}	f7488cf7-9af9-4104-9f4e-dea5f24d3b3c	223	Cardoso, P.	14	14	individuals	1 male | 6 females	7 juveniles	endemic	present	TER_Lagoa Pinheiro B_AAS_S03	Borges, P.A.V.	2012	Gibbaranea occidentalis Wunderlich, 1989	Animalia	Arthropoda	Arachnida	Araneae	Araneidae	Gibbaranea	occidentalis	species	Wunderlich, 1989
TER_Lagoa Pinheiro B_FBN_S04	PhysicalObject	https://creativecommons.org/licenses/by/4.0/legalcode	0a80feca-b411-428a-a34e-c5c2fa07cdba	1366b359-8936-4e40-be36-1f1e1eb6d2b0	UAc	DTP	Spiders from Macaronesia: Azores	PreservedSpecimen	{â€œprojectâ€:â€NETBIOMEâ€œ}	ed209d69-de4b-41ac-b759-44d90672aefd	224	Cardoso, P.	6	6	individuals	1 male | 3 females	2 juveniles	endemic	present	TER_Lagoa Pinheiro B_FBN_S04	Borges, P.A.V.	2012	Gibbaranea occidentalis Wunderlich, 1989	Animalia	Arthropoda	Arachnida	Araneae	Araneidae	Gibbaranea	occidentalis	species	Wunderlich, 1989
TER_Plot 2_AAS_S01	PhysicalObject	https://creativecommons.org/licenses/by/4.0/legalcode	0a80feca-b411-428a-a34e-c5c2fa07cdba	1366b359-8936-4e40-be36-1f1e1eb6d2b0	UAc	DTP	Spiders from Macaronesia: Azores	PreservedSpecimen	{â€œprojectâ€:â€NETBIOMEâ€œ}	686a33b5-9a2e-4d20-ba90-de587beddd91	225	Cardoso, P.	18	18	individuals	5 males	13 juveniles	endemic	present	TER_Plot 2_AAS_S01	Borges, P.A.V.	2012	Gibbaranea occidentalis Wunderlich, 1989	Animalia	Arthropoda	Arachnida	Araneae	Araneidae	Gibbaranea	occidentalis	species	Wunderlich, 1989
TER_Plot 2_AAS_S03	PhysicalObject	https://creativecommons.org/licenses/by/4.0/legalcode	0a80feca-b411-428a-a34e-c5c2fa07cdba	1366b359-8936-4e40-be36-1f1e1eb6d2b0	UAc	DTP	Spiders from Macaronesia: Azores	PreservedSpecimen	{â€œprojectâ€:â€NETBIOMEâ€œ}	b8f9b0ff-cad2-431e-89ae-c64718b5be5b	226	Nunes, R.	5	5	individuals	2 males | 2 females	1 juvenile	endemic	present	TER_Plot 2_AAS_S03	Borges, P.A.V.	2012	Gibbaranea occidentalis Wunderlich, 1989	Animalia	Arthropoda	Arachnida	Araneae	Araneidae	Gibbaranea	occidentalis	species	Wunderlich, 1989
TER_Plot 2_AAS_S04	PhysicalObject	https://creativecommons.org/licenses/by/4.0/legalcode	0a80feca-b411-428a-a34e-c5c2fa07cdba	1366b359-8936-4e40-be36-1f1e1eb6d2b0	UAc	DTP	Spiders from Macaronesia: Azores	PreservedSpecimen	{â€œprojectâ€:â€NETBIOMEâ€œ}	a09ce751-bfa4-4f49-baf9-05b166562aab	227	Borges, P.A.V.	6	6	individuals	2 males	4 juveniles	endemic	present	TER_Plot 2_AAS_S04	Borges, P.A.V.	2012	Gibbaranea occidentalis Wunderlich, 1989	Animalia	Arthropoda	Arachnida	Araneae	Araneidae	Gibbaranea	occidentalis	species	Wunderlich, 1989
TER_Plot 2_ABS_S01	PhysicalObject	https://creativecommons.org/licenses/by/4.0/legalcode	0a80feca-b411-428a-a34e-c5c2fa07cdba	1366b359-8936-4e40-be36-1f1e1eb6d2b0	UAc	DTP	Spiders from Macaronesia: Azores	PreservedSpecimen	{â€œprojectâ€:â€NETBIOMEâ€œ}	a1451dc8-9687-4494-83ed-5c5271799f3d	228	Rego, C.	1	1	individuals	1 male		endemic	present	TER_Plot 2_ABS_S01	Borges, P.A.V.	2012	Gibbaranea occidentalis Wunderlich, 1989	Animalia	Arthropoda	Arachnida	Araneae	Araneidae	Gibbaranea	occidentalis	species	Wunderlich, 1989
TER_Plot 2_FBN_S03	PhysicalObject	https://creativecommons.org/licenses/by/4.0/legalcode	0a80feca-b411-428a-a34e-c5c2fa07cdba	1366b359-8936-4e40-be36-1f1e1eb6d2b0	UAc	DTP	Spiders from Macaronesia: Azores	PreservedSpecimen	{â€œprojectâ€:â€NETBIOMEâ€œ}	2d308767-a562-43e8-87de-a671a0b1aa58	229	Cardoso, P.	22	22	individuals	1 male | 2 females	19 juveniles	endemic	present	TER_Plot 2_FBN_S03	Borges, P.A.V.	2012	Gibbaranea occidentalis Wunderlich, 1989	Animalia	Arthropoda	Arachnida	Araneae	Araneidae	Gibbaranea	occidentalis	species	Wunderlich, 1989
TER_Plot 2_FBN_S04	PhysicalObject	https://creativecommons.org/licenses/by/4.0/legalcode	0a80feca-b411-428a-a34e-c5c2fa07cdba	1366b359-8936-4e40-be36-1f1e1eb6d2b0	UAc	DTP	Spiders from Macaronesia: Azores	PreservedSpecimen	{â€œprojectâ€:â€NETBIOMEâ€œ}	06207862-8b9d-4c4f-b406-78632e9fda1d	230	Borges, P.A.V.	30	30	individuals	1 male | 2 females	27 juveniles	endemic	present	TER_Plot 2_FBN_S04	Borges, P.A.V.	2012	Gibbaranea occidentalis Wunderlich, 1989	Animalia	Arthropoda	Arachnida	Araneae	Araneidae	Gibbaranea	occidentalis	species	Wunderlich, 1989
TER_Plot 2_FBD_S01	PhysicalObject	https://creativecommons.org/licenses/by/4.0/legalcode	0a80feca-b411-428a-a34e-c5c2fa07cdba	1366b359-8936-4e40-be36-1f1e1eb6d2b0	UAc	DTP	Spiders from Macaronesia: Azores	PreservedSpecimen	{â€œprojectâ€:â€NETBIOMEâ€œ}	1aa77b6a-8aad-44c3-9c91-c1a25d749f61	231	Nunes, R.	25	25	individuals	4 males | 1 female	20 juveniles	endemic	present	TER_Plot 2_FBD_S01	Borges, P.A.V.	2012	Gibbaranea occidentalis Wunderlich, 1989	Animalia	Arthropoda	Arachnida	Araneae	Araneidae	Gibbaranea	occidentalis	species	Wunderlich, 1989
TER_Plot 2_FSN_S04	PhysicalObject	https://creativecommons.org/licenses/by/4.0/legalcode	0a80feca-b411-428a-a34e-c5c2fa07cdba	1366b359-8936-4e40-be36-1f1e1eb6d2b0	UAc	DTP	Spiders from Macaronesia: Azores	PreservedSpecimen	{â€œprojectâ€:â€NETBIOMEâ€œ}	50f61197-18eb-4a52-90ef-1ae4fe0a2472	232	Guerreiro, O.	6	6	individuals	2 females	4 juveniles	endemic	present	TER_Plot 2_FSN_S04	Borges, P.A.V.	2012	Gibbaranea occidentalis Wunderlich, 1989	Animalia	Arthropoda	Arachnida	Araneae	Araneidae	Gibbaranea	occidentalis	species	Wunderlich, 1989
TER_Plot 1_AAS_S01	PhysicalObject	https://creativecommons.org/licenses/by/4.0/legalcode	0a80feca-b411-428a-a34e-c5c2fa07cdba	1366b359-8936-4e40-be36-1f1e1eb6d2b0	UAc	DTP	Spiders from Macaronesia: Azores	PreservedSpecimen	{â€œprojectâ€:â€NETBIOMEâ€œ}	5c42062f-3bdf-4009-9639-1fa30538ff82	233	Guerreiro, O.	14	14	individuals	2 males | 8 females	4 juveniles	endemic	present	TER_Plot 1_AAS_S01	Borges, P.A.V.	2012	Gibbaranea occidentalis Wunderlich, 1989	Animalia	Arthropoda	Arachnida	Araneae	Araneidae	Gibbaranea	occidentalis	species	Wunderlich, 1989
TER_Plot 1_AAS_S02	PhysicalObject	https://creativecommons.org/licenses/by/4.0/legalcode	0a80feca-b411-428a-a34e-c5c2fa07cdba	1366b359-8936-4e40-be36-1f1e1eb6d2b0	UAc	DTP	Spiders from Macaronesia: Azores	PreservedSpecimen	{â€œprojectâ€:â€NETBIOMEâ€œ}	c6d4ebbc-dfee-40f2-963f-8e0fbb0b9bb6	234	Nunes, R.	4	4	individuals	1 male	3 juveniles	endemic	present	TER_Plot 1_AAS_S02	Borges, P.A.V.	2012	Gibbaranea occidentalis Wunderlich, 1989	Animalia	Arthropoda	Arachnida	Araneae	Araneidae	Gibbaranea	occidentalis	species	Wunderlich, 1989
TER_Plot 1_AAS_S03	PhysicalObject	https://creativecommons.org/licenses/by/4.0/legalcode	0a80feca-b411-428a-a34e-c5c2fa07cdba	1366b359-8936-4e40-be36-1f1e1eb6d2b0	UAc	DTP	Spiders from Macaronesia: Azores	PreservedSpecimen	{â€œprojectâ€:â€NETBIOMEâ€œ}	55e48125-5539-4226-a1fd-c930d22c7147	235	Ferreira, M.T.	12	12	individuals	7 females	5 juveniles	endemic	present	TER_Plot 1_AAS_S03	Borges, P.A.V.	2012	Gibbaranea occidentalis Wunderlich, 1989	Animalia	Arthropoda	Arachnida	Araneae	Araneidae	Gibbaranea	occidentalis	species	Wunderlich, 1989
TER_Plot 1_AAS_S04	PhysicalObject	https://creativecommons.org/licenses/by/4.0/legalcode	0a80feca-b411-428a-a34e-c5c2fa07cdba	1366b359-8936-4e40-be36-1f1e1eb6d2b0	UAc	DTP	Spiders from Macaronesia: Azores	PreservedSpecimen	{â€œprojectâ€:â€NETBIOMEâ€œ}	81fdc307-b53d-4c95-b3f3-7a0cfade5315	236	Borges, P.A.V.	6	6	individuals	3 females	3 juveniles	endemic	present	TER_Plot 1_AAS_S04	Borges, P.A.V.	2012	Gibbaranea occidentalis Wunderlich, 1989	Animalia	Arthropoda	Arachnida	Araneae	Araneidae	Gibbaranea	occidentalis	species	Wunderlich, 1989
TER_Plot 1_FBN_S03	PhysicalObject	https://creativecommons.org/licenses/by/4.0/legalcode	0a80feca-b411-428a-a34e-c5c2fa07cdba	1366b359-8936-4e40-be36-1f1e1eb6d2b0	UAc	DTP	Spiders from Macaronesia: Azores	PreservedSpecimen	{â€œprojectâ€:â€NETBIOMEâ€œ}	12b05220-26d9-474f-b29f-b52ffc82c235	237	Nunes, R.	8	8	individuals	2 males | 1 female	5 juveniles	endemic	present	TER_Plot 1_FBN_S03	Borges, P.A.V.	2012	Gibbaranea occidentalis Wunderlich, 1989	Animalia	Arthropoda	Arachnida	Araneae	Araneidae	Gibbaranea	occidentalis	species	Wunderlich, 1989
TER_Plot 1_FBN_S04	PhysicalObject	https://creativecommons.org/licenses/by/4.0/legalcode	0a80feca-b411-428a-a34e-c5c2fa07cdba	1366b359-8936-4e40-be36-1f1e1eb6d2b0	UAc	DTP	Spiders from Macaronesia: Azores	PreservedSpecimen	{â€œprojectâ€:â€NETBIOMEâ€œ}	bca221da-5dac-4e09-8752-c9df13cd571c	238	Borges, P.A.V.	19	19	individuals	2 males	17 juveniles	endemic	present	TER_Plot 1_FBN_S04	Borges, P.A.V.	2012	Gibbaranea occidentalis Wunderlich, 1989	Animalia	Arthropoda	Arachnida	Araneae	Araneidae	Gibbaranea	occidentalis	species	Wunderlich, 1989
TER_Plot 1_FBD_S02	PhysicalObject	https://creativecommons.org/licenses/by/4.0/legalcode	0a80feca-b411-428a-a34e-c5c2fa07cdba	1366b359-8936-4e40-be36-1f1e1eb6d2b0	UAc	DTP	Spiders from Macaronesia: Azores	PreservedSpecimen	{â€œprojectâ€:â€NETBIOMEâ€œ}	50f25301-cecc-4fa0-9700-2995870f8ffe	239	Rego, C.	4	4	individuals	1 male	3 juveniles	endemic	present	TER_Plot 1_FBD_S02	Borges, P.A.V.	2012	Gibbaranea occidentalis Wunderlich, 1989	Animalia	Arthropoda	Arachnida	Araneae	Araneidae	Gibbaranea	occidentalis	species	Wunderlich, 1989
TER_Plot 1_PIT_S09	PhysicalObject	https://creativecommons.org/licenses/by/4.0/legalcode	0a80feca-b411-428a-a34e-c5c2fa07cdba	1366b359-8936-4e40-be36-1f1e1eb6d2b0	UAc	DTP	Spiders from Macaronesia: Azores	PreservedSpecimen	{â€œprojectâ€:â€NETBIOMEâ€œ}	c8dec06e-4f48-4ae2-886a-f7972624429f	240	Borges, P.A.V.	1	1	individuals	1 male		endemic	present	TER_Plot 1_PIT_S09	Borges, P.A.V.	2012	Gibbaranea occidentalis Wunderlich, 1989	Animalia	Arthropoda	Arachnida	Araneae	Araneidae	Gibbaranea	occidentalis	species	Wunderlich, 1989
TER_Plot 1_FSN_S04	PhysicalObject	https://creativecommons.org/licenses/by/4.0/legalcode	0a80feca-b411-428a-a34e-c5c2fa07cdba	1366b359-8936-4e40-be36-1f1e1eb6d2b0	UAc	DTP	Spiders from Macaronesia: Azores	PreservedSpecimen	{â€œprojectâ€:â€NETBIOMEâ€œ}	deadb135-5211-4752-a2b2-6032075f7152	241	Ferreira, M.T.	8	8	individuals	2 males	6 juveniles	endemic	present	TER_Plot 1_FSN_S04	Borges, P.A.V.	2012	Gibbaranea occidentalis Wunderlich, 1989	Animalia	Arthropoda	Arachnida	Araneae	Araneidae	Gibbaranea	occidentalis	species	Wunderlich, 1989
TER_Plot 1_FSD_S01	PhysicalObject	https://creativecommons.org/licenses/by/4.0/legalcode	0a80feca-b411-428a-a34e-c5c2fa07cdba	1366b359-8936-4e40-be36-1f1e1eb6d2b0	UAc	DTP	Spiders from Macaronesia: Azores	PreservedSpecimen	{â€œprojectâ€:â€NETBIOMEâ€œ}	ca024a62-e2d7-4562-8d36-d0be6bb9d36d	242	Nunes, R.	2	2	individuals	1 male | 1 female		endemic	present	TER_Plot 1_FSD_S01	Borges, P.A.V.	2012	Gibbaranea occidentalis Wunderlich, 1989	Animalia	Arthropoda	Arachnida	Araneae	Araneidae	Gibbaranea	occidentalis	species	Wunderlich, 1989
TER_Plot 1_FSD_S02	PhysicalObject	https://creativecommons.org/licenses/by/4.0/legalcode	0a80feca-b411-428a-a34e-c5c2fa07cdba	1366b359-8936-4e40-be36-1f1e1eb6d2b0	UAc	DTP	Spiders from Macaronesia: Azores	PreservedSpecimen	{â€œprojectâ€:â€NETBIOMEâ€œ}	d4ec14c4-717e-4c5f-b29a-49befa67549e	243	Ferreira, M.T.	3	3	individuals	1 female	2 juveniles	endemic	present	TER_Plot 1_FSD_S02	Borges, P.A.V.	2012	Gibbaranea occidentalis Wunderlich, 1989	Animalia	Arthropoda	Arachnida	Araneae	Araneidae	Gibbaranea	occidentalis	species	Wunderlich, 1989
PIC_Plot 2_AAS_S01	PhysicalObject	https://creativecommons.org/licenses/by/4.0/legalcode	0a80feca-b411-428a-a34e-c5c2fa07cdba	1366b359-8936-4e40-be36-1f1e1eb6d2b0	UAc	DTP	Spiders from Macaronesia: Azores	PreservedSpecimen	{â€œprojectâ€:â€MACDIVâ€œ}	b81e3c6f-9453-4491-9651-e5621b4ef6e7	244	Borges, P.A.V.	3	3	individuals	1 female	2 juveniles	endemic	present	PIC_Plot 2_AAS_S01	Borges, P.A.V.	2016	Gibbaranea occidentalis Wunderlich, 1989	Animalia	Arthropoda	Arachnida	Araneae	Araneidae	Gibbaranea	occidentalis	species	Wunderlich, 1989
PIC_Plot 1_AAS_S01	PhysicalObject	https://creativecommons.org/licenses/by/4.0/legalcode	0a80feca-b411-428a-a34e-c5c2fa07cdba	1366b359-8936-4e40-be36-1f1e1eb6d2b0	UAc	DTP	Spiders from Macaronesia: Azores	PreservedSpecimen	{â€œprojectâ€:â€MACDIVâ€œ}	dc755476-d6e8-435b-b94e-31e988351688	245	Borges, P.A.V.	10	10	individuals	5 females	5 juveniles	endemic	present	PIC_Plot 1_AAS_S01	Borges, P.A.V.	2016	Gibbaranea occidentalis Wunderlich, 1989	Animalia	Arthropoda	Arachnida	Araneae	Araneidae	Gibbaranea	occidentalis	species	Wunderlich, 1989
PIC_Plot 6_AAS_S01	PhysicalObject	https://creativecommons.org/licenses/by/4.0/legalcode	0a80feca-b411-428a-a34e-c5c2fa07cdba	1366b359-8936-4e40-be36-1f1e1eb6d2b0	UAc	DTP	Spiders from Macaronesia: Azores	PreservedSpecimen	{â€œprojectâ€:â€MACDIVâ€œ}	038e3d2c-2ae8-4909-993d-f6bdfb5334de	246	Borges, P.A.V.	5	5	individuals	2 females	3 juveniles	endemic	present	PIC_Plot 6_AAS_S01	Borges, P.A.V.	2016	Gibbaranea occidentalis Wunderlich, 1989	Animalia	Arthropoda	Arachnida	Araneae	Araneidae	Gibbaranea	occidentalis	species	Wunderlich, 1989
PIC_Plot 4_AAS_S01	PhysicalObject	https://creativecommons.org/licenses/by/4.0/legalcode	0a80feca-b411-428a-a34e-c5c2fa07cdba	1366b359-8936-4e40-be36-1f1e1eb6d2b0	UAc	DTP	Spiders from Macaronesia: Azores	PreservedSpecimen	{â€œprojectâ€:â€MACDIVâ€œ}	86d8eef6-f9c0-4297-a54a-8e15d39c4436	247	Borges, P.A.V.	2	2	individuals	1 male	1 juvenile	endemic	present	PIC_Plot 4_AAS_S01	Borges, P.A.V.	2016	Gibbaranea occidentalis Wunderlich, 1989	Animalia	Arthropoda	Arachnida	Araneae	Araneidae	Gibbaranea	occidentalis	species	Wunderlich, 1989
PIC_Plot 5_AAS_S01	PhysicalObject	https://creativecommons.org/licenses/by/4.0/legalcode	0a80feca-b411-428a-a34e-c5c2fa07cdba	1366b359-8936-4e40-be36-1f1e1eb6d2b0	UAc	DTP	Spiders from Macaronesia: Azores	PreservedSpecimen	{â€œprojectâ€:â€MACDIVâ€œ}	c1074e7a-16ca-40c7-b032-92e3b6acd480	248	Borges, P.A.V.	4	4	individuals	1 male | 1 female	2 juveniles	endemic	present	PIC_Plot 5_AAS_S01	Borges, P.A.V.	2016	Gibbaranea occidentalis Wunderlich, 1989	Animalia	Arthropoda	Arachnida	Araneae	Araneidae	Gibbaranea	occidentalis	species	Wunderlich, 1989
PIC_Plot 2_AAS_S02	PhysicalObject	https://creativecommons.org/licenses/by/4.0/legalcode	0a80feca-b411-428a-a34e-c5c2fa07cdba	1366b359-8936-4e40-be36-1f1e1eb6d2b0	UAc	DTP	Spiders from Macaronesia: Azores	PreservedSpecimen	{â€œprojectâ€:â€MACDIVâ€œ}	cbd10e13-680e-4171-b96d-d988650b9773	249	Carvalho, R.	1	1	individuals	1 male		endemic	present	PIC_Plot 2_AAS_S02	Borges, P.A.V.	2016	Gibbaranea occidentalis Wunderlich, 1989	Animalia	Arthropoda	Arachnida	Araneae	Araneidae	Gibbaranea	occidentalis	species	Wunderlich, 1989
PIC_Plot 1_AAS_S02	PhysicalObject	https://creativecommons.org/licenses/by/4.0/legalcode	0a80feca-b411-428a-a34e-c5c2fa07cdba	1366b359-8936-4e40-be36-1f1e1eb6d2b0	UAc	DTP	Spiders from Macaronesia: Azores	PreservedSpecimen	{â€œprojectâ€:â€MACDIVâ€œ}	c227346b-a42e-46be-82fd-a60e7a3fed1f	250	Carvalho, R.	4	4	individuals	1 male | 1 female	2 juveniles	endemic	present	PIC_Plot 1_AAS_S02	Borges, P.A.V.	2016	Gibbaranea occidentalis Wunderlich, 1989	Animalia	Arthropoda	Arachnida	Araneae	Araneidae	Gibbaranea	occidentalis	species	Wunderlich, 1989
PIC_Plot 6_AAS_S02	PhysicalObject	https://creativecommons.org/licenses/by/4.0/legalcode	0a80feca-b411-428a-a34e-c5c2fa07cdba	1366b359-8936-4e40-be36-1f1e1eb6d2b0	UAc	DTP	Spiders from Macaronesia: Azores	PreservedSpecimen	{â€œprojectâ€:â€MACDIVâ€œ}	365a9c6f-2153-4a50-a7d3-47e9e97f271c	251	Crespo, L.C.	9	9	individuals	3 females	6 juveniles	endemic	present	PIC_Plot 6_AAS_S02	Borges, P.A.V.	2016	Gibbaranea occidentalis Wunderlich, 1989	Animalia	Arthropoda	Arachnida	Araneae	Araneidae	Gibbaranea	occidentalis	species	Wunderlich, 1989
PIC_Plot 3_AAS_S02	PhysicalObject	https://creativecommons.org/licenses/by/4.0/legalcode	0a80feca-b411-428a-a34e-c5c2fa07cdba	1366b359-8936-4e40-be36-1f1e1eb6d2b0	UAc	DTP	Spiders from Macaronesia: Azores	PreservedSpecimen	{â€œprojectâ€:â€MACDIVâ€œ}	a1050676-8893-4a34-9aaf-f11fa6b4200a	252	Roderick, G.	1	1	individuals	1 female		endemic	present	PIC_Plot 3_AAS_S02	Borges, P.A.V.	2016	Gibbaranea occidentalis Wunderlich, 1989	Animalia	Arthropoda	Arachnida	Araneae	Araneidae	Gibbaranea	occidentalis	species	Wunderlich, 1989
PIC_Plot 4_AAS_S02	PhysicalObject	https://creativecommons.org/licenses/by/4.0/legalcode	0a80feca-b411-428a-a34e-c5c2fa07cdba	1366b359-8936-4e40-be36-1f1e1eb6d2b0	UAc	DTP	Spiders from Macaronesia: Azores	PreservedSpecimen	{â€œprojectâ€:â€MACDIVâ€œ}	c1d75fa1-fede-4e1c-8999-df75d593bcef	253	Crespo, L.C.	1	1	individuals	1 female		endemic	present	PIC_Plot 4_AAS_S02	Borges, P.A.V.	2016	Gibbaranea occidentalis Wunderlich, 1989	Animalia	Arthropoda	Arachnida	Araneae	Araneidae	Gibbaranea	occidentalis	species	Wunderlich, 1989
PIC_Plot 5_AAS_S02	PhysicalObject	https://creativecommons.org/licenses/by/4.0/legalcode	0a80feca-b411-428a-a34e-c5c2fa07cdba	1366b359-8936-4e40-be36-1f1e1eb6d2b0	UAc	DTP	Spiders from Macaronesia: Azores	PreservedSpecimen	{â€œprojectâ€:â€MACDIVâ€œ}	b34e1de1-16d3-40fa-b1d3-90bb34b3e8b6	254	Crespo, L.C.	6	6	individuals	2 males | 2 females	2 juveniles	endemic	present	PIC_Plot 5_AAS_S02	Borges, P.A.V.	2016	Gibbaranea occidentalis Wunderlich, 1989	Animalia	Arthropoda	Arachnida	Araneae	Araneidae	Gibbaranea	occidentalis	species	Wunderlich, 1989
PIC_Plot 2_AAS_S03	PhysicalObject	https://creativecommons.org/licenses/by/4.0/legalcode	0a80feca-b411-428a-a34e-c5c2fa07cdba	1366b359-8936-4e40-be36-1f1e1eb6d2b0	UAc	DTP	Spiders from Macaronesia: Azores	PreservedSpecimen	{â€œprojectâ€:â€MACDIVâ€œ}	9967ffdd-2fd7-4bbb-83df-867897b36f70	255	Gabriel, R.	3	3	individuals	1 female	2 juveniles	endemic	present	PIC_Plot 2_AAS_S03	Borges, P.A.V.	2016	Gibbaranea occidentalis Wunderlich, 1989	Animalia	Arthropoda	Arachnida	Araneae	Araneidae	Gibbaranea	occidentalis	species	Wunderlich, 1989
PIC_Plot 1_AAS_S03	PhysicalObject	https://creativecommons.org/licenses/by/4.0/legalcode	0a80feca-b411-428a-a34e-c5c2fa07cdba	1366b359-8936-4e40-be36-1f1e1eb6d2b0	UAc	DTP	Spiders from Macaronesia: Azores	PreservedSpecimen	{â€œprojectâ€:â€MACDIVâ€œ}	b39d110a-95e3-403a-9278-c7c3db90a9c1	256	Gabriel, R.	10	10	individuals	2 females	8 juveniles	endemic	present	PIC_Plot 1_AAS_S03	Borges, P.A.V.	2016	Gibbaranea occidentalis Wunderlich, 1989	Animalia	Arthropoda	Arachnida	Araneae	Araneidae	Gibbaranea	occidentalis	species	Wunderlich, 1989
PIC_Plot 6_AAS_S03	PhysicalObject	https://creativecommons.org/licenses/by/4.0/legalcode	0a80feca-b411-428a-a34e-c5c2fa07cdba	1366b359-8936-4e40-be36-1f1e1eb6d2b0	UAc	DTP	Spiders from Macaronesia: Azores	PreservedSpecimen	{â€œprojectâ€:â€MACDIVâ€œ}	db27676e-5fb4-449f-91e9-cabfc377c735	257	Pereira, F.	1	1	individuals	1 male		endemic	present	PIC_Plot 6_AAS_S03	Borges, P.A.V.	2016	Gibbaranea occidentalis Wunderlich, 1989	Animalia	Arthropoda	Arachnida	Araneae	Araneidae	Gibbaranea	occidentalis	species	Wunderlich, 1989
PIC_Plot 3_AAS_S03	PhysicalObject	https://creativecommons.org/licenses/by/4.0/legalcode	0a80feca-b411-428a-a34e-c5c2fa07cdba	1366b359-8936-4e40-be36-1f1e1eb6d2b0	UAc	DTP	Spiders from Macaronesia: Azores	PreservedSpecimen	{â€œprojectâ€:â€MACDIVâ€œ}	ef6b9339-70af-4ec2-94fd-da64c300a84e	258	Pereira, F.	5	5	individuals	1 female	4 juveniles	endemic	present	PIC_Plot 3_AAS_S03	Borges, P.A.V.	2016	Gibbaranea occidentalis Wunderlich, 1989	Animalia	Arthropoda	Arachnida	Araneae	Araneidae	Gibbaranea	occidentalis	species	Wunderlich, 1989
PIC_Plot 4_AAS_S03	PhysicalObject	https://creativecommons.org/licenses/by/4.0/legalcode	0a80feca-b411-428a-a34e-c5c2fa07cdba	1366b359-8936-4e40-be36-1f1e1eb6d2b0	UAc	DTP	Spiders from Macaronesia: Azores	PreservedSpecimen	{â€œprojectâ€:â€MACDIVâ€œ}	3544ab37-639f-4a7e-89a6-eb17a7a6c93f	259	Carvalho, R.	2	2	individuals	2 males		endemic	present	PIC_Plot 4_AAS_S03	Borges, P.A.V.	2016	Gibbaranea occidentalis Wunderlich, 1989	Animalia	Arthropoda	Arachnida	Araneae	Araneidae	Gibbaranea	occidentalis	species	Wunderlich, 1989
PIC_Plot 5_AAS_S03	PhysicalObject	https://creativecommons.org/licenses/by/4.0/legalcode	0a80feca-b411-428a-a34e-c5c2fa07cdba	1366b359-8936-4e40-be36-1f1e1eb6d2b0	UAc	DTP	Spiders from Macaronesia: Azores	PreservedSpecimen	{â€œprojectâ€:â€MACDIVâ€œ}	88821217-f968-4114-8efb-4cf6066854bb	260	Carvalho, R.	5	5	individuals	2 females	3 juveniles	endemic	present	PIC_Plot 5_AAS_S03	Borges, P.A.V.	2016	Gibbaranea occidentalis Wunderlich, 1989	Animalia	Arthropoda	Arachnida	Araneae	Araneidae	Gibbaranea	occidentalis	species	Wunderlich, 1989
PIC_Plot 2_AAS_S04	PhysicalObject	https://creativecommons.org/licenses/by/4.0/legalcode	0a80feca-b411-428a-a34e-c5c2fa07cdba	1366b359-8936-4e40-be36-1f1e1eb6d2b0	UAc	DTP	Spiders from Macaronesia: Azores	PreservedSpecimen	{â€œprojectâ€:â€MACDIVâ€œ}	e4457e57-a860-4b92-b80b-8d76fed1a3f7	261	Pereira, F.	1	1	individuals	1 female		endemic	present	PIC_Plot 2_AAS_S04	Borges, P.A.V.	2016	Gibbaranea occidentalis Wunderlich, 1989	Animalia	Arthropoda	Arachnida	Araneae	Araneidae	Gibbaranea	occidentalis	species	Wunderlich, 1989
PIC_Plot 5_AAS_S04	PhysicalObject	https://creativecommons.org/licenses/by/4.0/legalcode	0a80feca-b411-428a-a34e-c5c2fa07cdba	1366b359-8936-4e40-be36-1f1e1eb6d2b0	UAc	DTP	Spiders from Macaronesia: Azores	PreservedSpecimen	{â€œprojectâ€:â€MACDIVâ€œ}	d5f248a4-acaa-49e1-86f3-f8354b0c481b	262	Gabriel, R.	1	1	individuals	1 male		endemic	present	PIC_Plot 5_AAS_S04	Borges, P.A.V.	2016	Gibbaranea occidentalis Wunderlich, 1989	Animalia	Arthropoda	Arachnida	Araneae	Araneidae	Gibbaranea	occidentalis	species	Wunderlich, 1989
PIC_Plot 1_ABS_S01	PhysicalObject	https://creativecommons.org/licenses/by/4.0/legalcode	0a80feca-b411-428a-a34e-c5c2fa07cdba	1366b359-8936-4e40-be36-1f1e1eb6d2b0	UAc	DTP	Spiders from Macaronesia: Azores	PreservedSpecimen	{â€œprojectâ€:â€MACDIVâ€œ}	6349aaf7-8c15-464d-b527-55664b23aac2	263	Borges, P.A.V.	2	2	individuals	1 female	1 juvenile	endemic	present	PIC_Plot 1_ABS_S01	Borges, P.A.V.	2016	Gibbaranea occidentalis Wunderlich, 1989	Animalia	Arthropoda	Arachnida	Araneae	Araneidae	Gibbaranea	occidentalis	species	Wunderlich, 1989
PIC_Plot 6_ABS_S01	PhysicalObject	https://creativecommons.org/licenses/by/4.0/legalcode	0a80feca-b411-428a-a34e-c5c2fa07cdba	1366b359-8936-4e40-be36-1f1e1eb6d2b0	UAc	DTP	Spiders from Macaronesia: Azores	PreservedSpecimen	{â€œprojectâ€:â€MACDIVâ€œ}	eb2d1381-dc7d-4a12-a7a1-b3e9643453cf	264	Borges, P.A.V.	4	4	individuals	1 female	3 juveniles	endemic	present	PIC_Plot 6_ABS_S01	Borges, P.A.V.	2016	Gibbaranea occidentalis Wunderlich, 1989	Animalia	Arthropoda	Arachnida	Araneae	Araneidae	Gibbaranea	occidentalis	species	Wunderlich, 1989
PIC_Plot 3_ABS_S01	PhysicalObject	https://creativecommons.org/licenses/by/4.0/legalcode	0a80feca-b411-428a-a34e-c5c2fa07cdba	1366b359-8936-4e40-be36-1f1e1eb6d2b0	UAc	DTP	Spiders from Macaronesia: Azores	PreservedSpecimen	{â€œprojectâ€:â€MACDIVâ€œ}	10c13f08-9c96-44ec-bbfc-75f73ae43e4d	265	Borges, P.A.V.	2	2	individuals	1 female	1 juvenile	endemic	present	PIC_Plot 3_ABS_S01	Borges, P.A.V.	2016	Gibbaranea occidentalis Wunderlich, 1989	Animalia	Arthropoda	Arachnida	Araneae	Araneidae	Gibbaranea	occidentalis	species	Wunderlich, 1989
PIC_Plot 6_FBD_S01	PhysicalObject	https://creativecommons.org/licenses/by/4.0/legalcode	0a80feca-b411-428a-a34e-c5c2fa07cdba	1366b359-8936-4e40-be36-1f1e1eb6d2b0	UAc	DTP	Spiders from Macaronesia: Azores	PreservedSpecimen	{â€œprojectâ€:â€MACDIVâ€œ}	6df6eb62-fee4-4df4-afaa-305330337570	266	Borges, P.A.V.	9	9	individuals	1 male | 1 female	7 juveniles	endemic	present	PIC_Plot 6_FBD_S01	Borges, P.A.V.	2016	Gibbaranea occidentalis Wunderlich, 1989	Animalia	Arthropoda	Arachnida	Araneae	Araneidae	Gibbaranea	occidentalis	species	Wunderlich, 1989
PIC_Plot 3_FBD_S01	PhysicalObject	https://creativecommons.org/licenses/by/4.0/legalcode	0a80feca-b411-428a-a34e-c5c2fa07cdba	1366b359-8936-4e40-be36-1f1e1eb6d2b0	UAc	DTP	Spiders from Macaronesia: Azores	PreservedSpecimen	{â€œprojectâ€:â€MACDIVâ€œ}	fc2043c5-2e15-46c2-8b38-a9f7f8093741	267	Borges, P.A.V.	6	6	individuals	1 male	5 juveniles	endemic	present	PIC_Plot 3_FBD_S01	Borges, P.A.V.	2016	Gibbaranea occidentalis Wunderlich, 1989	Animalia	Arthropoda	Arachnida	Araneae	Araneidae	Gibbaranea	occidentalis	species	Wunderlich, 1989
PIC_Plot 6_FBN_S03	PhysicalObject	https://creativecommons.org/licenses/by/4.0/legalcode	0a80feca-b411-428a-a34e-c5c2fa07cdba	1366b359-8936-4e40-be36-1f1e1eb6d2b0	UAc	DTP	Spiders from Macaronesia: Azores	PreservedSpecimen	{â€œprojectâ€:â€MACDIVâ€œ}	22bf03cf-73ec-420d-a176-18fcdef207b1	268	Borges, P.A.V.	8	8	individuals	3 females	5 juveniles	endemic	present	PIC_Plot 6_FBN_S03	Borges, P.A.V.	2016	Gibbaranea occidentalis Wunderlich, 1989	Animalia	Arthropoda	Arachnida	Araneae	Araneidae	Gibbaranea	occidentalis	species	Wunderlich, 1989
PIC_Plot 4_FBN_S03	PhysicalObject	https://creativecommons.org/licenses/by/4.0/legalcode	0a80feca-b411-428a-a34e-c5c2fa07cdba	1366b359-8936-4e40-be36-1f1e1eb6d2b0	UAc	DTP	Spiders from Macaronesia: Azores	PreservedSpecimen	{â€œprojectâ€:â€MACDIVâ€œ}	a48128bf-61b2-4802-9c88-4f3c9a8ca81b	269	Borges, P.A.V.	3	3	individuals	1 female	2 juveniles	endemic	present	PIC_Plot 4_FBN_S03	Borges, P.A.V.	2016	Gibbaranea occidentalis Wunderlich, 1989	Animalia	Arthropoda	Arachnida	Araneae	Araneidae	Gibbaranea	occidentalis	species	Wunderlich, 1989
PIC_Plot 6_FBN_S04	PhysicalObject	https://creativecommons.org/licenses/by/4.0/legalcode	0a80feca-b411-428a-a34e-c5c2fa07cdba	1366b359-8936-4e40-be36-1f1e1eb6d2b0	UAc	DTP	Spiders from Macaronesia: Azores	PreservedSpecimen	{â€œprojectâ€:â€MACDIVâ€œ}	ff14cce0-8a1d-4355-b3c6-997597cc1f81	270	Crespo, L.C.	8	8	individuals	2 males | 2 females	4 juveniles	endemic	present	PIC_Plot 6_FBN_S04	Borges, P.A.V.	2016	Gibbaranea occidentalis Wunderlich, 1989	Animalia	Arthropoda	Arachnida	Araneae	Araneidae	Gibbaranea	occidentalis	species	Wunderlich, 1989
PIC_Plot 4_FBN_S04	PhysicalObject	https://creativecommons.org/licenses/by/4.0/legalcode	0a80feca-b411-428a-a34e-c5c2fa07cdba	1366b359-8936-4e40-be36-1f1e1eb6d2b0	UAc	DTP	Spiders from Macaronesia: Azores	PreservedSpecimen	{â€œprojectâ€:â€MACDIVâ€œ}	def68b4c-81d3-43a8-9e6b-d47f58e93c8a	271	Crespo, L.C.	3	3	individuals	1 male	2 juveniles	endemic	present	PIC_Plot 4_FBN_S04	Borges, P.A.V.	2016	Gibbaranea occidentalis Wunderlich, 1989	Animalia	Arthropoda	Arachnida	Araneae	Araneidae	Gibbaranea	occidentalis	species	Wunderlich, 1989
PIC_Plot 5_FBN_S04	PhysicalObject	https://creativecommons.org/licenses/by/4.0/legalcode	0a80feca-b411-428a-a34e-c5c2fa07cdba	1366b359-8936-4e40-be36-1f1e1eb6d2b0	UAc	DTP	Spiders from Macaronesia: Azores	PreservedSpecimen	{â€œprojectâ€:â€MACDIVâ€œ}	45f05585-e9d0-4bf4-8f01-79cd4cf97fa9	272	Crespo, L.C.	11	11	individuals	1 male | 2 females	8 juveniles	endemic	present	PIC_Plot 5_FBN_S04	Borges, P.A.V.	2016	Gibbaranea occidentalis Wunderlich, 1989	Animalia	Arthropoda	Arachnida	Araneae	Araneidae	Gibbaranea	occidentalis	species	Wunderlich, 1989
PIC_Plot 1_FSD_S01	PhysicalObject	https://creativecommons.org/licenses/by/4.0/legalcode	0a80feca-b411-428a-a34e-c5c2fa07cdba	1366b359-8936-4e40-be36-1f1e1eb6d2b0	UAc	DTP	Spiders from Macaronesia: Azores	PreservedSpecimen	{â€œprojectâ€:â€MACDIVâ€œ}	0439383e-f823-4e44-8e31-12cf6208b8f5	273	Pereira, F.	5	5	individuals	1 female	4 juveniles	endemic	present	PIC_Plot 1_FSD_S01	Borges, P.A.V.	2016	Gibbaranea occidentalis Wunderlich, 1989	Animalia	Arthropoda	Arachnida	Araneae	Araneidae	Gibbaranea	occidentalis	species	Wunderlich, 1989
PIC_Plot 6_FSD_S01	PhysicalObject	https://creativecommons.org/licenses/by/4.0/legalcode	0a80feca-b411-428a-a34e-c5c2fa07cdba	1366b359-8936-4e40-be36-1f1e1eb6d2b0	UAc	DTP	Spiders from Macaronesia: Azores	PreservedSpecimen	{â€œprojectâ€:â€MACDIVâ€œ}	edc1b4d3-9a0a-4f5c-a31f-727d785c04f2	274	Carvalho, R.	3	3	individuals	1 male | 1 female	1 juvenile	endemic	present	PIC_Plot 6_FSD_S01	Borges, P.A.V.	2016	Gibbaranea occidentalis Wunderlich, 1989	Animalia	Arthropoda	Arachnida	Araneae	Araneidae	Gibbaranea	occidentalis	species	Wunderlich, 1989
PIC_Plot 1_FSD_S02	PhysicalObject	https://creativecommons.org/licenses/by/4.0/legalcode	0a80feca-b411-428a-a34e-c5c2fa07cdba	1366b359-8936-4e40-be36-1f1e1eb6d2b0	UAc	DTP	Spiders from Macaronesia: Azores	PreservedSpecimen	{â€œprojectâ€:â€MACDIVâ€œ}	a1d88271-eb15-4f7d-add5-2df25317c5ee	275	Pereira, F.	1	1	individuals	1 male		endemic	present	PIC_Plot 1_FSD_S02	Borges, P.A.V.	2016	Gibbaranea occidentalis Wunderlich, 1989	Animalia	Arthropoda	Arachnida	Araneae	Araneidae	Gibbaranea	occidentalis	species	Wunderlich, 1989
PIC_Plot 6_FSD_S02	PhysicalObject	https://creativecommons.org/licenses/by/4.0/legalcode	0a80feca-b411-428a-a34e-c5c2fa07cdba	1366b359-8936-4e40-be36-1f1e1eb6d2b0	UAc	DTP	Spiders from Macaronesia: Azores	PreservedSpecimen	{â€œprojectâ€:â€MACDIVâ€œ}	775cc268-0a82-485c-b4c7-340f15ae3a5e	276	Pereira, F.	3	3	individuals	2 males | 1 female		endemic	present	PIC_Plot 6_FSD_S02	Borges, P.A.V.	2016	Gibbaranea occidentalis Wunderlich, 1989	Animalia	Arthropoda	Arachnida	Araneae	Araneidae	Gibbaranea	occidentalis	species	Wunderlich, 1989
PIC_Plot 6_FSN_S03	PhysicalObject	https://creativecommons.org/licenses/by/4.0/legalcode	0a80feca-b411-428a-a34e-c5c2fa07cdba	1366b359-8936-4e40-be36-1f1e1eb6d2b0	UAc	DTP	Spiders from Macaronesia: Azores	PreservedSpecimen	{â€œprojectâ€:â€MACDIVâ€œ}	72000f23-3223-4a54-9237-d4ec9b26365d	277	Carvalho, R.	2	2	individuals	1 male	1 juvenile	endemic	present	PIC_Plot 6_FSN_S03	Borges, P.A.V.	2016	Gibbaranea occidentalis Wunderlich, 1989	Animalia	Arthropoda	Arachnida	Araneae	Araneidae	Gibbaranea	occidentalis	species	Wunderlich, 1989
PIC_Plot 4_FSN_S03	PhysicalObject	https://creativecommons.org/licenses/by/4.0/legalcode	0a80feca-b411-428a-a34e-c5c2fa07cdba	1366b359-8936-4e40-be36-1f1e1eb6d2b0	UAc	DTP	Spiders from Macaronesia: Azores	PreservedSpecimen	{â€œprojectâ€:â€MACDIVâ€œ}	65e8fc0f-e4d9-4e1e-a098-7093453b2f20	278	Carvalho, R.	1	1	individuals	1 female		endemic	present	PIC_Plot 4_FSN_S03	Borges, P.A.V.	2016	Gibbaranea occidentalis Wunderlich, 1989	Animalia	Arthropoda	Arachnida	Araneae	Araneidae	Gibbaranea	occidentalis	species	Wunderlich, 1989
PIC_Plot 5_FSN_S03	PhysicalObject	https://creativecommons.org/licenses/by/4.0/legalcode	0a80feca-b411-428a-a34e-c5c2fa07cdba	1366b359-8936-4e40-be36-1f1e1eb6d2b0	UAc	DTP	Spiders from Macaronesia: Azores	PreservedSpecimen	{â€œprojectâ€:â€MACDIVâ€œ}	27432d14-885a-4f18-9977-e1dceb3650df	279	Carvalho, R.	11	11	individuals	1 female	10 juveniles	endemic	present	PIC_Plot 5_FSN_S03	Borges, P.A.V.	2016	Gibbaranea occidentalis Wunderlich, 1989	Animalia	Arthropoda	Arachnida	Araneae	Araneidae	Gibbaranea	occidentalis	species	Wunderlich, 1989
PIC_Plot 6_FSN_S04	PhysicalObject	https://creativecommons.org/licenses/by/4.0/legalcode	0a80feca-b411-428a-a34e-c5c2fa07cdba	1366b359-8936-4e40-be36-1f1e1eb6d2b0	UAc	DTP	Spiders from Macaronesia: Azores	PreservedSpecimen	{â€œprojectâ€:â€MACDIVâ€œ}	4fbf79d9-1ddc-4cc3-b009-f9aa1083087c	280	Gabriel, R.	3	3	individuals	1 male	2 juveniles	endemic	present	PIC_Plot 6_FSN_S04	Borges, P.A.V.	2016	Gibbaranea occidentalis Wunderlich, 1989	Animalia	Arthropoda	Arachnida	Araneae	Araneidae	Gibbaranea	occidentalis	species	Wunderlich, 1989
PIC_Plot 5_FSN_S04	PhysicalObject	https://creativecommons.org/licenses/by/4.0/legalcode	0a80feca-b411-428a-a34e-c5c2fa07cdba	1366b359-8936-4e40-be36-1f1e1eb6d2b0	UAc	DTP	Spiders from Macaronesia: Azores	PreservedSpecimen	{â€œprojectâ€:â€MACDIVâ€œ}	b07f7bd2-e530-432b-91d2-c979688ea02e	281	Gabriel, R.	2	2	individuals	1 male	1 juvenile	endemic	present	PIC_Plot 5_FSN_S04	Borges, P.A.V.	2016	Gibbaranea occidentalis Wunderlich, 1989	Animalia	Arthropoda	Arachnida	Araneae	Araneidae	Gibbaranea	occidentalis	species	Wunderlich, 1989
PIC_Plot 2_PIT_S10	PhysicalObject	https://creativecommons.org/licenses/by/4.0/legalcode	0a80feca-b411-428a-a34e-c5c2fa07cdba	1366b359-8936-4e40-be36-1f1e1eb6d2b0	UAc	DTP	Spiders from Macaronesia: Azores	PreservedSpecimen	{â€œprojectâ€:â€MACDIVâ€œ}	2a2b3c1a-9068-4836-8104-e45bd7be0f74	282	Pereira, F.	1	1	individuals	1 male		introduced	present	PIC_Plot 2_PIT_S10	Borges, P.A.V.	2016	Haplodrassus signifer (C. L. Koch, 1839)	Animalia	Arthropoda	Arachnida	Araneae	Gnaphosidae	Haplodrassus	signifer	species	(C. L. Koch, 1839)
TER_Plot 4_AAS_S02	PhysicalObject	https://creativecommons.org/licenses/by/4.0/legalcode	0a80feca-b411-428a-a34e-c5c2fa07cdba	1366b359-8936-4e40-be36-1f1e1eb6d2b0	UAc	DTP	Spiders from Macaronesia: Azores	PreservedSpecimen	{â€œprojectâ€:â€NETBIOMEâ€œ}	bbbd79f4-e6b6-4878-a353-af96eaa41745	283	Rigal, F	1	1	individuals	1 male		endemic	present	TER_Plot 4_AAS_S02	Borges, P.A.V.	2012	Lasaeola oceanica Simon, 1883	Animalia	Arthropoda	Arachnida	Araneae	Theridiidae	Lasaeola	oceanica	species	Simon, 1883
TER_Plot 4_AAS_S04	PhysicalObject	https://creativecommons.org/licenses/by/4.0/legalcode	0a80feca-b411-428a-a34e-c5c2fa07cdba	1366b359-8936-4e40-be36-1f1e1eb6d2b0	UAc	DTP	Spiders from Macaronesia: Azores	PreservedSpecimen	{â€œprojectâ€:â€NETBIOMEâ€œ}	b1c892c8-6714-41cb-9a4a-44f89253acf2	284	Cardoso, P.	1	1	individuals	1 female		endemic	present	TER_Plot 4_AAS_S04	Borges, P.A.V.	2012	Lasaeola oceanica Simon, 1883	Animalia	Arthropoda	Arachnida	Araneae	Theridiidae	Lasaeola	oceanica	species	Simon, 1883
TER_Plot 4_ABS_S01	PhysicalObject	https://creativecommons.org/licenses/by/4.0/legalcode	0a80feca-b411-428a-a34e-c5c2fa07cdba	1366b359-8936-4e40-be36-1f1e1eb6d2b0	UAc	DTP	Spiders from Macaronesia: Azores	PreservedSpecimen	{â€œprojectâ€:â€NETBIOMEâ€œ}	c950b9c1-d607-450d-8def-2a4ccf6f8e7e	285	Nunes, R.	1	1	individuals	1 female		endemic	present	TER_Plot 4_ABS_S01	Borges, P.A.V.	2012	Lasaeola oceanica Simon, 1883	Animalia	Arthropoda	Arachnida	Araneae	Theridiidae	Lasaeola	oceanica	species	Simon, 1883
TER_Plot 4_FBN_S03	PhysicalObject	https://creativecommons.org/licenses/by/4.0/legalcode	0a80feca-b411-428a-a34e-c5c2fa07cdba	1366b359-8936-4e40-be36-1f1e1eb6d2b0	UAc	DTP	Spiders from Macaronesia: Azores	PreservedSpecimen	{â€œprojectâ€:â€NETBIOMEâ€œ}	917d5039-745f-4211-8dc0-8097138ace25	286	Borges, P.A.V.	2	2	individuals	2 females		endemic	present	TER_Plot 4_FBN_S03	Borges, P.A.V.	2012	Lasaeola oceanica Simon, 1883	Animalia	Arthropoda	Arachnida	Araneae	Theridiidae	Lasaeola	oceanica	species	Simon, 1883
TER_Plot 4_FBN_S04	PhysicalObject	https://creativecommons.org/licenses/by/4.0/legalcode	0a80feca-b411-428a-a34e-c5c2fa07cdba	1366b359-8936-4e40-be36-1f1e1eb6d2b0	UAc	DTP	Spiders from Macaronesia: Azores	PreservedSpecimen	{â€œprojectâ€:â€NETBIOMEâ€œ}	af92e526-28f7-43d5-aed7-dcd871f0a320	287	Cardoso, P.	5	5	individuals	1 male | 2 females	2 juveniles	endemic	present	TER_Plot 4_FBN_S04	Borges, P.A.V.	2012	Lasaeola oceanica Simon, 1883	Animalia	Arthropoda	Arachnida	Araneae	Theridiidae	Lasaeola	oceanica	species	Simon, 1883
TER_Plot 4_FBD_S02	PhysicalObject	https://creativecommons.org/licenses/by/4.0/legalcode	0a80feca-b411-428a-a34e-c5c2fa07cdba	1366b359-8936-4e40-be36-1f1e1eb6d2b0	UAc	DTP	Spiders from Macaronesia: Azores	PreservedSpecimen	{â€œprojectâ€:â€NETBIOMEâ€œ}	09325489-c828-4134-a698-8e126d84b355	288	Cardoso, P.	1	1	individuals	1 male		endemic	present	TER_Plot 4_FBD_S02	Borges, P.A.V.	2012	Lasaeola oceanica Simon, 1883	Animalia	Arthropoda	Arachnida	Araneae	Theridiidae	Lasaeola	oceanica	species	Simon, 1883
TER_Plot 4_FSN_S04	PhysicalObject	https://creativecommons.org/licenses/by/4.0/legalcode	0a80feca-b411-428a-a34e-c5c2fa07cdba	1366b359-8936-4e40-be36-1f1e1eb6d2b0	UAc	DTP	Spiders from Macaronesia: Azores	PreservedSpecimen	{â€œprojectâ€:â€NETBIOMEâ€œ}	85b9aeba-606d-4f41-b0b8-d6898dfc2332	289	Guerreiro, O.	3	3	individuals	1 male | 1 female	1 juvenile	endemic	present	TER_Plot 4_FSN_S04	Borges, P.A.V.	2012	Lasaeola oceanica Simon, 1883	Animalia	Arthropoda	Arachnida	Araneae	Theridiidae	Lasaeola	oceanica	species	Simon, 1883
TER_ChambreA_AAS_S03	PhysicalObject	https://creativecommons.org/licenses/by/4.0/legalcode	0a80feca-b411-428a-a34e-c5c2fa07cdba	1366b359-8936-4e40-be36-1f1e1eb6d2b0	UAc	DTP	Spiders from Macaronesia: Azores	PreservedSpecimen	{â€œprojectâ€:â€NETBIOMEâ€œ}	f1a61370-6212-47e0-84b6-7c91e464b159	290	Guerreiro, O.	1	1	individuals	1 female		endemic	present	TER_ChambreA_AAS_S03	Borges, P.A.V.	2012	Lasaeola oceanica Simon, 1883	Animalia	Arthropoda	Arachnida	Araneae	Theridiidae	Lasaeola	oceanica	species	Simon, 1883
TER_ChambreA_FSN_S04	PhysicalObject	https://creativecommons.org/licenses/by/4.0/legalcode	0a80feca-b411-428a-a34e-c5c2fa07cdba	1366b359-8936-4e40-be36-1f1e1eb6d2b0	UAc	DTP	Spiders from Macaronesia: Azores	PreservedSpecimen	{â€œprojectâ€:â€NETBIOMEâ€œ}	85cbb13b-bf0a-433c-8f7e-f9fe014ca5cc	291	Guerreiro, O.	1	1	individuals	1 female		endemic	present	TER_ChambreA_FSN_S04	Borges, P.A.V.	2012	Lasaeola oceanica Simon, 1883	Animalia	Arthropoda	Arachnida	Araneae	Theridiidae	Lasaeola	oceanica	species	Simon, 1883
TER_ChambreA_FSD_S02	PhysicalObject	https://creativecommons.org/licenses/by/4.0/legalcode	0a80feca-b411-428a-a34e-c5c2fa07cdba	1366b359-8936-4e40-be36-1f1e1eb6d2b0	UAc	DTP	Spiders from Macaronesia: Azores	PreservedSpecimen	{â€œprojectâ€:â€NETBIOMEâ€œ}	1c31e26d-ff93-4c3e-9d0d-f577c6a25299	292	Ferreira, M.T.	1	1	individuals	1 female		endemic	present	TER_ChambreA_FSD_S02	Borges, P.A.V.	2012	Lasaeola oceanica Simon, 1883	Animalia	Arthropoda	Arachnida	Araneae	Theridiidae	Lasaeola	oceanica	species	Simon, 1883
TER_Pico Alto Nascente_AAS_S02	PhysicalObject	https://creativecommons.org/licenses/by/4.0/legalcode	0a80feca-b411-428a-a34e-c5c2fa07cdba	1366b359-8936-4e40-be36-1f1e1eb6d2b0	UAc	DTP	Spiders from Macaronesia: Azores	PreservedSpecimen	{â€œprojectâ€:â€NETBIOMEâ€œ}	a8ff13be-7a37-4ef3-8f1e-f6239d27cf55	293	Ferreira, M.T.	1	1	individuals	1 male		endemic	present	TER_Pico Alto Nascente_AAS_S02	Borges, P.A.V.	2012	Lasaeola oceanica Simon, 1883	Animalia	Arthropoda	Arachnida	Araneae	Theridiidae	Lasaeola	oceanica	species	Simon, 1883
TER_Pico Alto Nascente_AAS_S03	PhysicalObject	https://creativecommons.org/licenses/by/4.0/legalcode	0a80feca-b411-428a-a34e-c5c2fa07cdba	1366b359-8936-4e40-be36-1f1e1eb6d2b0	UAc	DTP	Spiders from Macaronesia: Azores	PreservedSpecimen	{â€œprojectâ€:â€NETBIOMEâ€œ}	504ab468-9b51-4a2d-b0ec-fadbad7f5626	294	Borges, P.A.V.	1	1	individuals	1 male		endemic	present	TER_Pico Alto Nascente_AAS_S03	Borges, P.A.V.	2012	Lasaeola oceanica Simon, 1883	Animalia	Arthropoda	Arachnida	Araneae	Theridiidae	Lasaeola	oceanica	species	Simon, 1883
TER_Pico Alto Nascente_AAS_S04	PhysicalObject	https://creativecommons.org/licenses/by/4.0/legalcode	0a80feca-b411-428a-a34e-c5c2fa07cdba	1366b359-8936-4e40-be36-1f1e1eb6d2b0	UAc	DTP	Spiders from Macaronesia: Azores	PreservedSpecimen	{â€œprojectâ€:â€NETBIOMEâ€œ}	150e2829-6825-4c23-bd89-53d15a0e6870	295	Cardoso, P.	1	1	individuals	1 male		endemic	present	TER_Pico Alto Nascente_AAS_S04	Borges, P.A.V.	2012	Lasaeola oceanica Simon, 1883	Animalia	Arthropoda	Arachnida	Araneae	Theridiidae	Lasaeola	oceanica	species	Simon, 1883
TER_Pico Alto Nascente_FBN_S03	PhysicalObject	https://creativecommons.org/licenses/by/4.0/legalcode	0a80feca-b411-428a-a34e-c5c2fa07cdba	1366b359-8936-4e40-be36-1f1e1eb6d2b0	UAc	DTP	Spiders from Macaronesia: Azores	PreservedSpecimen	{â€œprojectâ€:â€NETBIOMEâ€œ}	8c535a6f-16ab-48cc-a41a-71031940ad6a	296	Borges, P.A.V.	4	4	individuals	2 males	2 juveniles	endemic	present	TER_Pico Alto Nascente_FBN_S03	Borges, P.A.V.	2012	Lasaeola oceanica Simon, 1883	Animalia	Arthropoda	Arachnida	Araneae	Theridiidae	Lasaeola	oceanica	species	Simon, 1883
TER_Pico Alto Nascente_FBN_S04	PhysicalObject	https://creativecommons.org/licenses/by/4.0/legalcode	0a80feca-b411-428a-a34e-c5c2fa07cdba	1366b359-8936-4e40-be36-1f1e1eb6d2b0	UAc	DTP	Spiders from Macaronesia: Azores	PreservedSpecimen	{â€œprojectâ€:â€NETBIOMEâ€œ}	dfe0d2d9-9da3-4d5b-ab6e-e3753c8076aa	297	Cardoso, P.	2	2	individuals	1 female	1 juvenile	endemic	present	TER_Pico Alto Nascente_FBN_S04	Borges, P.A.V.	2012	Lasaeola oceanica Simon, 1883	Animalia	Arthropoda	Arachnida	Araneae	Theridiidae	Lasaeola	oceanica	species	Simon, 1883
TER_Pico Alto Nascente_FSN_S03	PhysicalObject	https://creativecommons.org/licenses/by/4.0/legalcode	0a80feca-b411-428a-a34e-c5c2fa07cdba	1366b359-8936-4e40-be36-1f1e1eb6d2b0	UAc	DTP	Spiders from Macaronesia: Azores	PreservedSpecimen	{â€œprojectâ€:â€NETBIOMEâ€œ}	f43f39db-d908-41e8-9e41-079a58bf79c7	298	Ferreira, M.T.	1	1	individuals	1 female		endemic	present	TER_Pico Alto Nascente_FSN_S03	Borges, P.A.V.	2012	Lasaeola oceanica Simon, 1883	Animalia	Arthropoda	Arachnida	Araneae	Theridiidae	Lasaeola	oceanica	species	Simon, 1883
TER_Pico Alto Nascente_FSD_S02	PhysicalObject	https://creativecommons.org/licenses/by/4.0/legalcode	0a80feca-b411-428a-a34e-c5c2fa07cdba	1366b359-8936-4e40-be36-1f1e1eb6d2b0	UAc	DTP	Spiders from Macaronesia: Azores	PreservedSpecimen	{â€œprojectâ€:â€NETBIOMEâ€œ}	8424c156-3262-40d6-a733-dc148714fa3d	299	Ferreira, M.T.	2	2	individuals	1 male | 1 female		endemic	present	TER_Pico Alto Nascente_FSD_S02	Borges, P.A.V.	2012	Lasaeola oceanica Simon, 1883	Animalia	Arthropoda	Arachnida	Araneae	Theridiidae	Lasaeola	oceanica	species	Simon, 1883
TER_Plot 3_FBN_S03	PhysicalObject	https://creativecommons.org/licenses/by/4.0/legalcode	0a80feca-b411-428a-a34e-c5c2fa07cdba	1366b359-8936-4e40-be36-1f1e1eb6d2b0	UAc	DTP	Spiders from Macaronesia: Azores	PreservedSpecimen	{â€œprojectâ€:â€NETBIOMEâ€œ}	866a5074-3595-41f9-a1a4-e41e475aeac1	300	Borges, P.A.V.	1	1	individuals	1 male		endemic	present	TER_Plot 3_FBN_S03	Borges, P.A.V.	2012	Lasaeola oceanica Simon, 1883	Animalia	Arthropoda	Arachnida	Araneae	Theridiidae	Lasaeola	oceanica	species	Simon, 1883
TER_Plot 3_FBN_S04	PhysicalObject	https://creativecommons.org/licenses/by/4.0/legalcode	0a80feca-b411-428a-a34e-c5c2fa07cdba	1366b359-8936-4e40-be36-1f1e1eb6d2b0	UAc	DTP	Spiders from Macaronesia: Azores	PreservedSpecimen	{â€œprojectâ€:â€NETBIOMEâ€œ}	f41454d8-061a-4806-a5fa-acd9a4f3bd37	301	Cardoso, P.	1	1	individuals	1 male		endemic	present	TER_Plot 3_FBN_S04	Borges, P.A.V.	2012	Lasaeola oceanica Simon, 1883	Animalia	Arthropoda	Arachnida	Araneae	Theridiidae	Lasaeola	oceanica	species	Simon, 1883
TER_Plot 3_FSN_S04	PhysicalObject	https://creativecommons.org/licenses/by/4.0/legalcode	0a80feca-b411-428a-a34e-c5c2fa07cdba	1366b359-8936-4e40-be36-1f1e1eb6d2b0	UAc	DTP	Spiders from Macaronesia: Azores	PreservedSpecimen	{â€œprojectâ€:â€NETBIOMEâ€œ}	a9b9ebce-0dd4-44ab-a545-a15a4293292e	302	Nunes, R.	3	3	individuals	2 males | 1 female		endemic	present	TER_Plot 3_FSN_S04	Borges, P.A.V.	2012	Lasaeola oceanica Simon, 1883	Animalia	Arthropoda	Arachnida	Araneae	Theridiidae	Lasaeola	oceanica	species	Simon, 1883
TER_Plot 3_FSD_S02	PhysicalObject	https://creativecommons.org/licenses/by/4.0/legalcode	0a80feca-b411-428a-a34e-c5c2fa07cdba	1366b359-8936-4e40-be36-1f1e1eb6d2b0	UAc	DTP	Spiders from Macaronesia: Azores	PreservedSpecimen	{â€œprojectâ€:â€NETBIOMEâ€œ}	66c041bd-ee1d-4c97-bb55-d71934026d2f	303	Ferreira, M.T.	3	3	individuals	2 males | 1 female		endemic	present	TER_Plot 3_FSD_S02	Borges, P.A.V.	2012	Lasaeola oceanica Simon, 1883	Animalia	Arthropoda	Arachnida	Araneae	Theridiidae	Lasaeola	oceanica	species	Simon, 1883
TER_Lomba_AAS_S04	PhysicalObject	https://creativecommons.org/licenses/by/4.0/legalcode	0a80feca-b411-428a-a34e-c5c2fa07cdba	1366b359-8936-4e40-be36-1f1e1eb6d2b0	UAc	DTP	Spiders from Macaronesia: Azores	PreservedSpecimen	{â€œprojectâ€:â€NETBIOMEâ€œ}	f9827b12-5f23-4a1c-8c0c-15997d6f96a4	304	Guerreiro, O.	3	3	individuals	1 female	2 juveniles	endemic	present	TER_Lomba_AAS_S04	Borges, P.A.V.	2012	Lasaeola oceanica Simon, 1883	Animalia	Arthropoda	Arachnida	Araneae	Theridiidae	Lasaeola	oceanica	species	Simon, 1883
TER_Lomba_FBN_S04	PhysicalObject	https://creativecommons.org/licenses/by/4.0/legalcode	0a80feca-b411-428a-a34e-c5c2fa07cdba	1366b359-8936-4e40-be36-1f1e1eb6d2b0	UAc	DTP	Spiders from Macaronesia: Azores	PreservedSpecimen	{â€œprojectâ€:â€NETBIOMEâ€œ}	77ccee67-94e0-49b9-a7ef-28c6aca3f284	305	Borges, P.A.V.	3	3	individuals	3 females		endemic	present	TER_Lomba_FBN_S04	Borges, P.A.V.	2012	Lasaeola oceanica Simon, 1883	Animalia	Arthropoda	Arachnida	Araneae	Theridiidae	Lasaeola	oceanica	species	Simon, 1883
TER_Lomba_FBD_S02	PhysicalObject	https://creativecommons.org/licenses/by/4.0/legalcode	0a80feca-b411-428a-a34e-c5c2fa07cdba	1366b359-8936-4e40-be36-1f1e1eb6d2b0	UAc	DTP	Spiders from Macaronesia: Azores	PreservedSpecimen	{â€œprojectâ€:â€NETBIOMEâ€œ}	290d2529-24e5-4a64-8c29-0947686d2603	306	Cardoso, P.	3	3	individuals	2 females	1 juvenile	endemic	present	TER_Lomba_FBD_S02	Borges, P.A.V.	2012	Lasaeola oceanica Simon, 1883	Animalia	Arthropoda	Arachnida	Araneae	Theridiidae	Lasaeola	oceanica	species	Simon, 1883
TER_Lomba_FSN_S04	PhysicalObject	https://creativecommons.org/licenses/by/4.0/legalcode	0a80feca-b411-428a-a34e-c5c2fa07cdba	1366b359-8936-4e40-be36-1f1e1eb6d2b0	UAc	DTP	Spiders from Macaronesia: Azores	PreservedSpecimen	{â€œprojectâ€:â€NETBIOMEâ€œ}	4515230d-3540-4cd2-b5b9-baf685d9d65d	307	Guerreiro, O.	6	6	individuals	2 males | 1 female	3 juveniles	endemic	present	TER_Lomba_FSN_S04	Borges, P.A.V.	2012	Lasaeola oceanica Simon, 1883	Animalia	Arthropoda	Arachnida	Araneae	Theridiidae	Lasaeola	oceanica	species	Simon, 1883
TER_Lomba_FSD_S01	PhysicalObject	https://creativecommons.org/licenses/by/4.0/legalcode	0a80feca-b411-428a-a34e-c5c2fa07cdba	1366b359-8936-4e40-be36-1f1e1eb6d2b0	UAc	DTP	Spiders from Macaronesia: Azores	PreservedSpecimen	{â€œprojectâ€:â€NETBIOMEâ€œ}	88150922-da7e-4859-b351-649827550aca	308	Forencio-Diaz. M.	1	1	individuals	1 female		endemic	present	TER_Lomba_FSD_S01	Borges, P.A.V.	2012	Lasaeola oceanica Simon, 1883	Animalia	Arthropoda	Arachnida	Araneae	Theridiidae	Lasaeola	oceanica	species	Simon, 1883
TER_Lomba_FSD_S02	PhysicalObject	https://creativecommons.org/licenses/by/4.0/legalcode	0a80feca-b411-428a-a34e-c5c2fa07cdba	1366b359-8936-4e40-be36-1f1e1eb6d2b0	UAc	DTP	Spiders from Macaronesia: Azores	PreservedSpecimen	{â€œprojectâ€:â€NETBIOMEâ€œ}	9681b6c1-fd4d-405b-917c-91904492d2b1	309	Ferreira, M.T.	4	4	individuals	4 females		endemic	present	TER_Lomba_FSD_S02	Borges, P.A.V.	2012	Lasaeola oceanica Simon, 1883	Animalia	Arthropoda	Arachnida	Araneae	Theridiidae	Lasaeola	oceanica	species	Simon, 1883
TER_Plot 5_AAS_S04	PhysicalObject	https://creativecommons.org/licenses/by/4.0/legalcode	0a80feca-b411-428a-a34e-c5c2fa07cdba	1366b359-8936-4e40-be36-1f1e1eb6d2b0	UAc	DTP	Spiders from Macaronesia: Azores	PreservedSpecimen	{â€œprojectâ€:â€NETBIOMEâ€œ}	e681cd30-8a05-46a1-8344-59114c47ee7d	310	Cardoso, P.	1	1	individuals	1 male		endemic	present	TER_Plot 5_AAS_S04	Borges, P.A.V.	2012	Lasaeola oceanica Simon, 1883	Animalia	Arthropoda	Arachnida	Araneae	Theridiidae	Lasaeola	oceanica	species	Simon, 1883
TER_Plot 5_FBD_S02	PhysicalObject	https://creativecommons.org/licenses/by/4.0/legalcode	0a80feca-b411-428a-a34e-c5c2fa07cdba	1366b359-8936-4e40-be36-1f1e1eb6d2b0	UAc	DTP	Spiders from Macaronesia: Azores	PreservedSpecimen	{â€œprojectâ€:â€NETBIOMEâ€œ}	e4ee8848-a035-421b-8269-b6db67adb6f2	311	Borges, P.A.V.	2	2	individuals	2 females		endemic	present	TER_Plot 5_FBD_S02	Borges, P.A.V.	2012	Lasaeola oceanica Simon, 1883	Animalia	Arthropoda	Arachnida	Araneae	Theridiidae	Lasaeola	oceanica	species	Simon, 1883
TER_Plot 6_AAS_S04	PhysicalObject	https://creativecommons.org/licenses/by/4.0/legalcode	0a80feca-b411-428a-a34e-c5c2fa07cdba	1366b359-8936-4e40-be36-1f1e1eb6d2b0	UAc	DTP	Spiders from Macaronesia: Azores	PreservedSpecimen	{â€œprojectâ€:â€NETBIOMEâ€œ}	f7f82a2a-c4c1-4e34-9448-fee11683fc1d	312	Cardoso, P.	1	1	individuals	1 female		endemic	present	TER_Plot 6_AAS_S04	Borges, P.A.V.	2012	Lasaeola oceanica Simon, 1883	Animalia	Arthropoda	Arachnida	Araneae	Theridiidae	Lasaeola	oceanica	species	Simon, 1883
TER_Plot 6_FBN_S03	PhysicalObject	https://creativecommons.org/licenses/by/4.0/legalcode	0a80feca-b411-428a-a34e-c5c2fa07cdba	1366b359-8936-4e40-be36-1f1e1eb6d2b0	UAc	DTP	Spiders from Macaronesia: Azores	PreservedSpecimen	{â€œprojectâ€:â€NETBIOMEâ€œ}	3c74359f-3468-4201-9f35-ba8f1d6efe9f	313	Cardoso, P.	1	1	individuals	1 female		endemic	present	TER_Plot 6_FBN_S03	Borges, P.A.V.	2012	Lasaeola oceanica Simon, 1883	Animalia	Arthropoda	Arachnida	Araneae	Theridiidae	Lasaeola	oceanica	species	Simon, 1883
TER_Plot 6_FBD_S01	PhysicalObject	https://creativecommons.org/licenses/by/4.0/legalcode	0a80feca-b411-428a-a34e-c5c2fa07cdba	1366b359-8936-4e40-be36-1f1e1eb6d2b0	UAc	DTP	Spiders from Macaronesia: Azores	PreservedSpecimen	{â€œprojectâ€:â€NETBIOMEâ€œ}	7b12049e-4681-492f-92e5-13d87a2c9a61	314	Borges, P.A.V.	1	1	individuals	1 female		endemic	present	TER_Plot 6_FBD_S01	Borges, P.A.V.	2012	Lasaeola oceanica Simon, 1883	Animalia	Arthropoda	Arachnida	Araneae	Theridiidae	Lasaeola	oceanica	species	Simon, 1883
TER_Plot 2_AAS_S01	PhysicalObject	https://creativecommons.org/licenses/by/4.0/legalcode	0a80feca-b411-428a-a34e-c5c2fa07cdba	1366b359-8936-4e40-be36-1f1e1eb6d2b0	UAc	DTP	Spiders from Macaronesia: Azores	PreservedSpecimen	{â€œprojectâ€:â€NETBIOMEâ€œ}	0537eefe-e4e5-4934-a161-478010a2b657	315	Cardoso, P.	4	4	individuals	1 male	3 juveniles	endemic	present	TER_Plot 2_AAS_S01	Borges, P.A.V.	2012	Lasaeola oceanica Simon, 1883	Animalia	Arthropoda	Arachnida	Araneae	Theridiidae	Lasaeola	oceanica	species	Simon, 1883
TER_Plot 2_FSD_S02	PhysicalObject	https://creativecommons.org/licenses/by/4.0/legalcode	0a80feca-b411-428a-a34e-c5c2fa07cdba	1366b359-8936-4e40-be36-1f1e1eb6d2b0	UAc	DTP	Spiders from Macaronesia: Azores	PreservedSpecimen	{â€œprojectâ€:â€NETBIOMEâ€œ}	4fbe6ca5-6582-483d-bb53-0f15734377c3	316	Ferreira, M.T.	2	2	individuals	1 male	1 juvenile	endemic	present	TER_Plot 2_FSD_S02	Borges, P.A.V.	2012	Lasaeola oceanica Simon, 1883	Animalia	Arthropoda	Arachnida	Araneae	Theridiidae	Lasaeola	oceanica	species	Simon, 1883
TER_Plot 1_AAS_S01	PhysicalObject	https://creativecommons.org/licenses/by/4.0/legalcode	0a80feca-b411-428a-a34e-c5c2fa07cdba	1366b359-8936-4e40-be36-1f1e1eb6d2b0	UAc	DTP	Spiders from Macaronesia: Azores	PreservedSpecimen	{â€œprojectâ€:â€NETBIOMEâ€œ}	31c1d657-5a62-49be-aef4-7ef9998c309d	317	Guerreiro, O.	1	1	individuals	1 male		endemic	present	TER_Plot 1_AAS_S01	Borges, P.A.V.	2012	Lasaeola oceanica Simon, 1883	Animalia	Arthropoda	Arachnida	Araneae	Theridiidae	Lasaeola	oceanica	species	Simon, 1883
TER_Plot 1_FBD_S01	PhysicalObject	https://creativecommons.org/licenses/by/4.0/legalcode	0a80feca-b411-428a-a34e-c5c2fa07cdba	1366b359-8936-4e40-be36-1f1e1eb6d2b0	UAc	DTP	Spiders from Macaronesia: Azores	PreservedSpecimen	{â€œprojectâ€:â€NETBIOMEâ€œ}	f54c97ba-51dd-43d9-b7b1-aaa56c4262ad	318	Borges, P.A.V.	2	2	individuals	1 male	1 juvenile	endemic	present	TER_Plot 1_FBD_S01	Borges, P.A.V.	2012	Lasaeola oceanica Simon, 1883	Animalia	Arthropoda	Arachnida	Araneae	Theridiidae	Lasaeola	oceanica	species	Simon, 1883
TER_Plot 1_FSN_S03	PhysicalObject	https://creativecommons.org/licenses/by/4.0/legalcode	0a80feca-b411-428a-a34e-c5c2fa07cdba	1366b359-8936-4e40-be36-1f1e1eb6d2b0	UAc	DTP	Spiders from Macaronesia: Azores	PreservedSpecimen	{â€œprojectâ€:â€NETBIOMEâ€œ}	a47b0f4e-b3f3-401e-a658-d50fc2633334	319	Guerreiro, O.	3	3	individuals	1 male | 1 female	1 juvenile	endemic	present	TER_Plot 1_FSN_S03	Borges, P.A.V.	2012	Lasaeola oceanica Simon, 1883	Animalia	Arthropoda	Arachnida	Araneae	Theridiidae	Lasaeola	oceanica	species	Simon, 1883
PIC_Plot 3_AAS_S01	PhysicalObject	https://creativecommons.org/licenses/by/4.0/legalcode	0a80feca-b411-428a-a34e-c5c2fa07cdba	1366b359-8936-4e40-be36-1f1e1eb6d2b0	UAc	DTP	Spiders from Macaronesia: Azores	PreservedSpecimen	{â€œprojectâ€:â€MACDIVâ€œ}	199b9ee1-589b-4a9f-9775-31fdd7907c44	320	Borges, P.A.V.	2	2	individuals	2 females		endemic	present	PIC_Plot 3_AAS_S01	Borges, P.A.V.	2016	Lasaeola oceanica Simon, 1883	Animalia	Arthropoda	Arachnida	Araneae	Theridiidae	Lasaeola	oceanica	species	Simon, 1883
PIC_Plot 6_AAS_S02	PhysicalObject	https://creativecommons.org/licenses/by/4.0/legalcode	0a80feca-b411-428a-a34e-c5c2fa07cdba	1366b359-8936-4e40-be36-1f1e1eb6d2b0	UAc	DTP	Spiders from Macaronesia: Azores	PreservedSpecimen	{â€œprojectâ€:â€MACDIVâ€œ}	75bf8278-47a6-4ab9-85ef-22e99c4698ab	321	Crespo, L.C.	1	1	individuals	1 female		endemic	present	PIC_Plot 6_AAS_S02	Borges, P.A.V.	2016	Lasaeola oceanica Simon, 1883	Animalia	Arthropoda	Arachnida	Araneae	Theridiidae	Lasaeola	oceanica	species	Simon, 1883
PIC_Plot 3_AAS_S02	PhysicalObject	https://creativecommons.org/licenses/by/4.0/legalcode	0a80feca-b411-428a-a34e-c5c2fa07cdba	1366b359-8936-4e40-be36-1f1e1eb6d2b0	UAc	DTP	Spiders from Macaronesia: Azores	PreservedSpecimen	{â€œprojectâ€:â€MACDIVâ€œ}	1cbe5795-58c8-4f69-b9a4-e795fc3f4624	322	Roderick, G.	3	3	individuals	2 males | 1 female		endemic	present	PIC_Plot 3_AAS_S02	Borges, P.A.V.	2016	Lasaeola oceanica Simon, 1883	Animalia	Arthropoda	Arachnida	Araneae	Theridiidae	Lasaeola	oceanica	species	Simon, 1883
PIC_Plot 3_AAS_S03	PhysicalObject	https://creativecommons.org/licenses/by/4.0/legalcode	0a80feca-b411-428a-a34e-c5c2fa07cdba	1366b359-8936-4e40-be36-1f1e1eb6d2b0	UAc	DTP	Spiders from Macaronesia: Azores	PreservedSpecimen	{â€œprojectâ€:â€MACDIVâ€œ}	c8cb3491-c9b1-4925-9f73-b2046a4c7668	323	Pereira, F.	2	2	individuals	1 female	1 juvenile	endemic	present	PIC_Plot 3_AAS_S03	Borges, P.A.V.	2016	Lasaeola oceanica Simon, 1883	Animalia	Arthropoda	Arachnida	Araneae	Theridiidae	Lasaeola	oceanica	species	Simon, 1883
PIC_Plot 3_AAS_S04	PhysicalObject	https://creativecommons.org/licenses/by/4.0/legalcode	0a80feca-b411-428a-a34e-c5c2fa07cdba	1366b359-8936-4e40-be36-1f1e1eb6d2b0	UAc	DTP	Spiders from Macaronesia: Azores	PreservedSpecimen	{â€œprojectâ€:â€MACDIVâ€œ}	04e992b5-96ab-4506-b0c7-ec81b6eff966	324	Gabriel, R.	3	3	individuals	1 female	2 juveniles	endemic	present	PIC_Plot 3_AAS_S04	Borges, P.A.V.	2016	Lasaeola oceanica Simon, 1883	Animalia	Arthropoda	Arachnida	Araneae	Theridiidae	Lasaeola	oceanica	species	Simon, 1883
PIC_Plot 6_FBD_S01	PhysicalObject	https://creativecommons.org/licenses/by/4.0/legalcode	0a80feca-b411-428a-a34e-c5c2fa07cdba	1366b359-8936-4e40-be36-1f1e1eb6d2b0	UAc	DTP	Spiders from Macaronesia: Azores	PreservedSpecimen	{â€œprojectâ€:â€MACDIVâ€œ}	50500a16-5717-477a-ac46-0f0aecaec209	325	Borges, P.A.V.	1	1	individuals	1 male		endemic	present	PIC_Plot 6_FBD_S01	Borges, P.A.V.	2016	Lasaeola oceanica Simon, 1883	Animalia	Arthropoda	Arachnida	Araneae	Theridiidae	Lasaeola	oceanica	species	Simon, 1883
PIC_Plot 5_FBD_S01	PhysicalObject	https://creativecommons.org/licenses/by/4.0/legalcode	0a80feca-b411-428a-a34e-c5c2fa07cdba	1366b359-8936-4e40-be36-1f1e1eb6d2b0	UAc	DTP	Spiders from Macaronesia: Azores	PreservedSpecimen	{â€œprojectâ€:â€MACDIVâ€œ}	6f4196d3-c8cc-4678-b864-c45f5e39b593	326	Borges, P.A.V.	2	2	individuals	2 males		endemic	present	PIC_Plot 5_FBD_S01	Borges, P.A.V.	2016	Lasaeola oceanica Simon, 1883	Animalia	Arthropoda	Arachnida	Araneae	Theridiidae	Lasaeola	oceanica	species	Simon, 1883
PIC_Plot 3_FBD_S02	PhysicalObject	https://creativecommons.org/licenses/by/4.0/legalcode	0a80feca-b411-428a-a34e-c5c2fa07cdba	1366b359-8936-4e40-be36-1f1e1eb6d2b0	UAc	DTP	Spiders from Macaronesia: Azores	PreservedSpecimen	{â€œprojectâ€:â€MACDIVâ€œ}	d61bb198-620f-4e1e-8f82-c721a6070ade	327	Carvalho, R.	1	1	individuals	1 male		endemic	present	PIC_Plot 3_FBD_S02	Borges, P.A.V.	2016	Lasaeola oceanica Simon, 1883	Animalia	Arthropoda	Arachnida	Araneae	Theridiidae	Lasaeola	oceanica	species	Simon, 1883
PIC_Plot 5_FBD_S02	PhysicalObject	https://creativecommons.org/licenses/by/4.0/legalcode	0a80feca-b411-428a-a34e-c5c2fa07cdba	1366b359-8936-4e40-be36-1f1e1eb6d2b0	UAc	DTP	Spiders from Macaronesia: Azores	PreservedSpecimen	{â€œprojectâ€:â€MACDIVâ€œ}	75091e84-e4a9-4a57-803b-a1439f7dd7fb	328	Crespo, L.C.	1	1	individuals	1 female		endemic	present	PIC_Plot 5_FBD_S02	Borges, P.A.V.	2016	Lasaeola oceanica Simon, 1883	Animalia	Arthropoda	Arachnida	Araneae	Theridiidae	Lasaeola	oceanica	species	Simon, 1883
PIC_Plot 5_FBN_S03	PhysicalObject	https://creativecommons.org/licenses/by/4.0/legalcode	0a80feca-b411-428a-a34e-c5c2fa07cdba	1366b359-8936-4e40-be36-1f1e1eb6d2b0	UAc	DTP	Spiders from Macaronesia: Azores	PreservedSpecimen	{â€œprojectâ€:â€MACDIVâ€œ}	73472dc3-4edc-49c3-a1a4-62f1fec6b14c	329	Borges, P.A.V.	2	2	individuals	1 male	1 juvenile	endemic	present	PIC_Plot 5_FBN_S03	Borges, P.A.V.	2016	Lasaeola oceanica Simon, 1883	Animalia	Arthropoda	Arachnida	Araneae	Theridiidae	Lasaeola	oceanica	species	Simon, 1883
PIC_Plot 5_FBN_S04	PhysicalObject	https://creativecommons.org/licenses/by/4.0/legalcode	0a80feca-b411-428a-a34e-c5c2fa07cdba	1366b359-8936-4e40-be36-1f1e1eb6d2b0	UAc	DTP	Spiders from Macaronesia: Azores	PreservedSpecimen	{â€œprojectâ€:â€MACDIVâ€œ}	0f2b299a-b3ec-4241-82c0-c896c84eb290	330	Crespo, L.C.	3	3	individuals	2 males | 1 female		endemic	present	PIC_Plot 5_FBN_S04	Borges, P.A.V.	2016	Lasaeola oceanica Simon, 1883	Animalia	Arthropoda	Arachnida	Araneae	Theridiidae	Lasaeola	oceanica	species	Simon, 1883
PIC_Plot 5_FSD_S01	PhysicalObject	https://creativecommons.org/licenses/by/4.0/legalcode	0a80feca-b411-428a-a34e-c5c2fa07cdba	1366b359-8936-4e40-be36-1f1e1eb6d2b0	UAc	DTP	Spiders from Macaronesia: Azores	PreservedSpecimen	{â€œprojectâ€:â€MACDIVâ€œ}	f89a7ecd-c6f1-40d5-af7f-fa64afcf5d81	331	Carvalho, R.	1	1	individuals	1 female		endemic	present	PIC_Plot 5_FSD_S01	Borges, P.A.V.	2016	Lasaeola oceanica Simon, 1883	Animalia	Arthropoda	Arachnida	Araneae	Theridiidae	Lasaeola	oceanica	species	Simon, 1883
PIC_Plot 3_FSD_S02	PhysicalObject	https://creativecommons.org/licenses/by/4.0/legalcode	0a80feca-b411-428a-a34e-c5c2fa07cdba	1366b359-8936-4e40-be36-1f1e1eb6d2b0	UAc	DTP	Spiders from Macaronesia: Azores	PreservedSpecimen	{â€œprojectâ€:â€MACDIVâ€œ}	36d61635-3713-493d-9065-3325968f566b	332	Pereira, F.	1	1	individuals	1 female		endemic	present	PIC_Plot 3_FSD_S02	Borges, P.A.V.	2016	Lasaeola oceanica Simon, 1883	Animalia	Arthropoda	Arachnida	Araneae	Theridiidae	Lasaeola	oceanica	species	Simon, 1883
PIC_Plot 3_FSN_S03	PhysicalObject	https://creativecommons.org/licenses/by/4.0/legalcode	0a80feca-b411-428a-a34e-c5c2fa07cdba	1366b359-8936-4e40-be36-1f1e1eb6d2b0	UAc	DTP	Spiders from Macaronesia: Azores	PreservedSpecimen	{â€œprojectâ€:â€MACDIVâ€œ}	0397c662-6c2f-4cd4-84ce-aa560708407a	333	Gabriel, R.	1	1	individuals	1 male		endemic	present	PIC_Plot 3_FSN_S03	Borges, P.A.V.	2016	Lasaeola oceanica Simon, 1883	Animalia	Arthropoda	Arachnida	Araneae	Theridiidae	Lasaeola	oceanica	species	Simon, 1883
PIC_Plot 3_FSN_S04	PhysicalObject	https://creativecommons.org/licenses/by/4.0/legalcode	0a80feca-b411-428a-a34e-c5c2fa07cdba	1366b359-8936-4e40-be36-1f1e1eb6d2b0	UAc	DTP	Spiders from Macaronesia: Azores	PreservedSpecimen	{â€œprojectâ€:â€MACDIVâ€œ}	085b7d8f-85dd-4673-b142-3ba1469c1fc3	334	Pereira, F.	2	2	individuals	1 male | 1 female		endemic	present	PIC_Plot 3_FSN_S04	Borges, P.A.V.	2016	Lasaeola oceanica Simon, 1883	Animalia	Arthropoda	Arachnida	Araneae	Theridiidae	Lasaeola	oceanica	species	Simon, 1883
TER_Plot 4_AAS_S01	PhysicalObject	https://creativecommons.org/licenses/by/4.0/legalcode	0a80feca-b411-428a-a34e-c5c2fa07cdba	1366b359-8936-4e40-be36-1f1e1eb6d2b0	UAc	DTP	Spiders from Macaronesia: Azores	PreservedSpecimen	{â€œprojectâ€:â€NETBIOMEâ€œ}	6b4d2e75-40b3-4295-b3c5-d1a3e2c285a8	335	Guerreiro, O.	2	2	individuals	1 female	1 juvenile	naturalised	present	TER_Plot 4_AAS_S01	Borges, P.A.V.	2012	Lathys dentichelis (Simon, 1883)	Animalia	Arthropoda	Arachnida	Araneae	Dictynidae	Lathys	dentichelis	species	Simon, 1883
TER_Plot 4_AAS_S04	PhysicalObject	https://creativecommons.org/licenses/by/4.0/legalcode	0a80feca-b411-428a-a34e-c5c2fa07cdba	1366b359-8936-4e40-be36-1f1e1eb6d2b0	UAc	DTP	Spiders from Macaronesia: Azores	PreservedSpecimen	{â€œprojectâ€:â€NETBIOMEâ€œ}	3059faa6-e870-4f57-94ca-9dff2e8638f1	336	Cardoso, P.	1	1	individuals	1 female		naturalised	present	TER_Plot 4_AAS_S04	Borges, P.A.V.	2012	Lathys dentichelis (Simon, 1883)	Animalia	Arthropoda	Arachnida	Araneae	Dictynidae	Lathys	dentichelis	species	Simon, 1883
TER_Plot 4_FBN_S03	PhysicalObject	https://creativecommons.org/licenses/by/4.0/legalcode	0a80feca-b411-428a-a34e-c5c2fa07cdba	1366b359-8936-4e40-be36-1f1e1eb6d2b0	UAc	DTP	Spiders from Macaronesia: Azores	PreservedSpecimen	{â€œprojectâ€:â€NETBIOMEâ€œ}	50c6a6e2-d307-448f-9e6e-871ad7805ab7	337	Borges, P.A.V.	21	21	individuals	7 females	14 juveniles	naturalised	present	TER_Plot 4_FBN_S03	Borges, P.A.V.	2012	Lathys dentichelis (Simon, 1883)	Animalia	Arthropoda	Arachnida	Araneae	Dictynidae	Lathys	dentichelis	species	Simon, 1883
TER_Plot 4_FBN_S04	PhysicalObject	https://creativecommons.org/licenses/by/4.0/legalcode	0a80feca-b411-428a-a34e-c5c2fa07cdba	1366b359-8936-4e40-be36-1f1e1eb6d2b0	UAc	DTP	Spiders from Macaronesia: Azores	PreservedSpecimen	{â€œprojectâ€:â€NETBIOMEâ€œ}	885c4778-7779-4c29-9076-2ee5252ad6f8	338	Cardoso, P.	13	13	individuals	5 females	8 juveniles	naturalised	present	TER_Plot 4_FBN_S04	Borges, P.A.V.	2012	Lathys dentichelis (Simon, 1883)	Animalia	Arthropoda	Arachnida	Araneae	Dictynidae	Lathys	dentichelis	species	Simon, 1883
TER_Plot 4_FBD_S01	PhysicalObject	https://creativecommons.org/licenses/by/4.0/legalcode	0a80feca-b411-428a-a34e-c5c2fa07cdba	1366b359-8936-4e40-be36-1f1e1eb6d2b0	UAc	DTP	Spiders from Macaronesia: Azores	PreservedSpecimen	{â€œprojectâ€:â€NETBIOMEâ€œ}	5cb31a9f-f19a-4ea9-b372-8735927dd5ae	339	Borges, P.A.V.	38	38	individuals	1 male | 9 females	28 juveniles	naturalised	present	TER_Plot 4_FBD_S01	Borges, P.A.V.	2012	Lathys dentichelis (Simon, 1883)	Animalia	Arthropoda	Arachnida	Araneae	Dictynidae	Lathys	dentichelis	species	Simon, 1883
TER_Plot 4_FBD_S02	PhysicalObject	https://creativecommons.org/licenses/by/4.0/legalcode	0a80feca-b411-428a-a34e-c5c2fa07cdba	1366b359-8936-4e40-be36-1f1e1eb6d2b0	UAc	DTP	Spiders from Macaronesia: Azores	PreservedSpecimen	{â€œprojectâ€:â€NETBIOMEâ€œ}	7eaaedaf-f09c-421e-91c9-5d808b4718c0	340	Cardoso, P.	14	14	individuals	3 females	11 juveniles	naturalised	present	TER_Plot 4_FBD_S02	Borges, P.A.V.	2012	Lathys dentichelis (Simon, 1883)	Animalia	Arthropoda	Arachnida	Araneae	Dictynidae	Lathys	dentichelis	species	Simon, 1883
TER_ChambreA_FBN_S04	PhysicalObject	https://creativecommons.org/licenses/by/4.0/legalcode	0a80feca-b411-428a-a34e-c5c2fa07cdba	1366b359-8936-4e40-be36-1f1e1eb6d2b0	UAc	DTP	Spiders from Macaronesia: Azores	PreservedSpecimen	{â€œprojectâ€:â€NETBIOMEâ€œ}	f5ca8d7a-e829-4bc5-bc12-a1b0ccab2ce0	341	Cardoso, P.	5	5	individuals	2 females	3 juveniles	naturalised	present	TER_ChambreA_FBN_S04	Borges, P.A.V.	2012	Lathys dentichelis (Simon, 1883)	Animalia	Arthropoda	Arachnida	Araneae	Dictynidae	Lathys	dentichelis	species	Simon, 1883
TER_ChambreA_FBD_S01	PhysicalObject	https://creativecommons.org/licenses/by/4.0/legalcode	0a80feca-b411-428a-a34e-c5c2fa07cdba	1366b359-8936-4e40-be36-1f1e1eb6d2b0	UAc	DTP	Spiders from Macaronesia: Azores	PreservedSpecimen	{â€œprojectâ€:â€NETBIOMEâ€œ}	1209ffcf-7fdf-4117-a9f1-bbd61be5e0c9	342	Borges, P.A.V.	9	9	individuals	1 male | 3 females	5 juveniles	naturalised	present	TER_ChambreA_FBD_S01	Borges, P.A.V.	2012	Lathys dentichelis (Simon, 1883)	Animalia	Arthropoda	Arachnida	Araneae	Dictynidae	Lathys	dentichelis	species	Simon, 1883
TER_ChambreA_FBD_S02	PhysicalObject	https://creativecommons.org/licenses/by/4.0/legalcode	0a80feca-b411-428a-a34e-c5c2fa07cdba	1366b359-8936-4e40-be36-1f1e1eb6d2b0	UAc	DTP	Spiders from Macaronesia: Azores	PreservedSpecimen	{â€œprojectâ€:â€NETBIOMEâ€œ}	4f6a0670-f872-43e3-8517-2cf1da40aeb4	343	Nunes, R.	11	11	individuals	1 male | 4 females	6 juveniles	naturalised	present	TER_ChambreA_FBD_S02	Borges, P.A.V.	2012	Lathys dentichelis (Simon, 1883)	Animalia	Arthropoda	Arachnida	Araneae	Dictynidae	Lathys	dentichelis	species	Simon, 1883
TER_Pico Alto Nascente_AAS_S02	PhysicalObject	https://creativecommons.org/licenses/by/4.0/legalcode	0a80feca-b411-428a-a34e-c5c2fa07cdba	1366b359-8936-4e40-be36-1f1e1eb6d2b0	UAc	DTP	Spiders from Macaronesia: Azores	PreservedSpecimen	{â€œprojectâ€:â€NETBIOMEâ€œ}	3b56621c-0ff1-4b38-9c4c-139dce1fe4f3	344	Ferreira, M.T.	1	1	individuals	1 female		naturalised	present	TER_Pico Alto Nascente_AAS_S02	Borges, P.A.V.	2012	Lathys dentichelis (Simon, 1883)	Animalia	Arthropoda	Arachnida	Araneae	Dictynidae	Lathys	dentichelis	species	Simon, 1883
TER_Pico Alto Nascente_ABS_S01	PhysicalObject	https://creativecommons.org/licenses/by/4.0/legalcode	0a80feca-b411-428a-a34e-c5c2fa07cdba	1366b359-8936-4e40-be36-1f1e1eb6d2b0	UAc	DTP	Spiders from Macaronesia: Azores	PreservedSpecimen	{â€œprojectâ€:â€NETBIOMEâ€œ}	33277914-aaaa-439a-8a1e-49c08182e80d	345	Rego, C.	2	2	individuals	1 female	1 juvenile	naturalised	present	TER_Pico Alto Nascente_ABS_S01	Borges, P.A.V.	2012	Lathys dentichelis (Simon, 1883)	Animalia	Arthropoda	Arachnida	Araneae	Dictynidae	Lathys	dentichelis	species	Simon, 1883
TER_Pico Alto Nascente_FBN_S03	PhysicalObject	https://creativecommons.org/licenses/by/4.0/legalcode	0a80feca-b411-428a-a34e-c5c2fa07cdba	1366b359-8936-4e40-be36-1f1e1eb6d2b0	UAc	DTP	Spiders from Macaronesia: Azores	PreservedSpecimen	{â€œprojectâ€:â€NETBIOMEâ€œ}	601a34cc-0bdf-4699-9c1e-bfe1b75eb000	346	Borges, P.A.V.	30	30	individuals	6 females	24 juveniles	naturalised	present	TER_Pico Alto Nascente_FBN_S03	Borges, P.A.V.	2012	Lathys dentichelis (Simon, 1883)	Animalia	Arthropoda	Arachnida	Araneae	Dictynidae	Lathys	dentichelis	species	Simon, 1883
TER_Pico Alto Nascente_FBN_S04	PhysicalObject	https://creativecommons.org/licenses/by/4.0/legalcode	0a80feca-b411-428a-a34e-c5c2fa07cdba	1366b359-8936-4e40-be36-1f1e1eb6d2b0	UAc	DTP	Spiders from Macaronesia: Azores	PreservedSpecimen	{â€œprojectâ€:â€NETBIOMEâ€œ}	618b278b-d540-4dc5-9c32-0aac73db9645	347	Cardoso, P.	14	14	individuals	5 females	9 juveniles	naturalised	present	TER_Pico Alto Nascente_FBN_S04	Borges, P.A.V.	2012	Lathys dentichelis (Simon, 1883)	Animalia	Arthropoda	Arachnida	Araneae	Dictynidae	Lathys	dentichelis	species	Simon, 1883
TER_Pico Alto Nascente_FBD_S01	PhysicalObject	https://creativecommons.org/licenses/by/4.0/legalcode	0a80feca-b411-428a-a34e-c5c2fa07cdba	1366b359-8936-4e40-be36-1f1e1eb6d2b0	UAc	DTP	Spiders from Macaronesia: Azores	PreservedSpecimen	{â€œprojectâ€:â€NETBIOMEâ€œ}	977c6792-252c-43ec-99f1-5210641566bf	348	Borges, P.A.V.	25	25	individuals	2 males | 6 females	17 juveniles	naturalised	present	TER_Pico Alto Nascente_FBD_S01	Borges, P.A.V.	2012	Lathys dentichelis (Simon, 1883)	Animalia	Arthropoda	Arachnida	Araneae	Dictynidae	Lathys	dentichelis	species	Simon, 1883
TER_Pico Alto Nascente_FBD_S02	PhysicalObject	https://creativecommons.org/licenses/by/4.0/legalcode	0a80feca-b411-428a-a34e-c5c2fa07cdba	1366b359-8936-4e40-be36-1f1e1eb6d2b0	UAc	DTP	Spiders from Macaronesia: Azores	PreservedSpecimen	{â€œprojectâ€:â€NETBIOMEâ€œ}	3e03ee85-4290-409e-9a26-47f68107b120	349	Nunes, R.	10	10	individuals	3 females	7 juveniles	naturalised	present	TER_Pico Alto Nascente_FBD_S02	Borges, P.A.V.	2012	Lathys dentichelis (Simon, 1883)	Animalia	Arthropoda	Arachnida	Araneae	Dictynidae	Lathys	dentichelis	species	Simon, 1883
TER_Pico Alto Nascente_PIT_S09	PhysicalObject	https://creativecommons.org/licenses/by/4.0/legalcode	0a80feca-b411-428a-a34e-c5c2fa07cdba	1366b359-8936-4e40-be36-1f1e1eb6d2b0	UAc	DTP	Spiders from Macaronesia: Azores	PreservedSpecimen	{â€œprojectâ€:â€NETBIOMEâ€œ}	3bb89334-2c90-4d64-b875-66c7c8afea20	350	Borges, P.A.V.	1	1	individuals	1 male		naturalised	present	TER_Pico Alto Nascente_PIT_S09	Borges, P.A.V.	2012	Lathys dentichelis (Simon, 1883)	Animalia	Arthropoda	Arachnida	Araneae	Dictynidae	Lathys	dentichelis	species	Simon, 1883
TER_Pico Alto Nascente_FSN_S04	PhysicalObject	https://creativecommons.org/licenses/by/4.0/legalcode	0a80feca-b411-428a-a34e-c5c2fa07cdba	1366b359-8936-4e40-be36-1f1e1eb6d2b0	UAc	DTP	Spiders from Macaronesia: Azores	PreservedSpecimen	{â€œprojectâ€:â€NETBIOMEâ€œ}	fff3ddb7-8ed4-4324-9ac3-5c5cb29cc85e	351	Fattorini, S.	2	2	individuals	1 male	1 juvenile	naturalised	present	TER_Pico Alto Nascente_FSN_S04	Borges, P.A.V.	2012	Lathys dentichelis (Simon, 1883)	Animalia	Arthropoda	Arachnida	Araneae	Dictynidae	Lathys	dentichelis	species	Simon, 1883
TER_Pico Alto Nascente_FSD_S01	PhysicalObject	https://creativecommons.org/licenses/by/4.0/legalcode	0a80feca-b411-428a-a34e-c5c2fa07cdba	1366b359-8936-4e40-be36-1f1e1eb6d2b0	UAc	DTP	Spiders from Macaronesia: Azores	PreservedSpecimen	{â€œprojectâ€:â€NETBIOMEâ€œ}	f6cdbc0a-7427-412d-8ac0-625238ebb3b1	352	Rego, C.	2	2	individuals	1 female	1 juvenile	naturalised	present	TER_Pico Alto Nascente_FSD_S01	Borges, P.A.V.	2012	Lathys dentichelis (Simon, 1883)	Animalia	Arthropoda	Arachnida	Araneae	Dictynidae	Lathys	dentichelis	species	Simon, 1883
TER_Plot 3_AAS_S02	PhysicalObject	https://creativecommons.org/licenses/by/4.0/legalcode	0a80feca-b411-428a-a34e-c5c2fa07cdba	1366b359-8936-4e40-be36-1f1e1eb6d2b0	UAc	DTP	Spiders from Macaronesia: Azores	PreservedSpecimen	{â€œprojectâ€:â€NETBIOMEâ€œ}	c184d482-880d-422d-9b81-077244cba902	353	Cardoso, P.	1	1	individuals	1 female		naturalised	present	TER_Plot 3_AAS_S02	Borges, P.A.V.	2012	Lathys dentichelis (Simon, 1883)	Animalia	Arthropoda	Arachnida	Araneae	Dictynidae	Lathys	dentichelis	species	Simon, 1883
TER_Plot 3_FBN_S03	PhysicalObject	https://creativecommons.org/licenses/by/4.0/legalcode	0a80feca-b411-428a-a34e-c5c2fa07cdba	1366b359-8936-4e40-be36-1f1e1eb6d2b0	UAc	DTP	Spiders from Macaronesia: Azores	PreservedSpecimen	{â€œprojectâ€:â€NETBIOMEâ€œ}	5c066499-6ef6-481b-b531-d7d22023bf53	354	Borges, P.A.V.	9	9	individuals	1 male | 4 females	4 juveniles	naturalised	present	TER_Plot 3_FBN_S03	Borges, P.A.V.	2012	Lathys dentichelis (Simon, 1883)	Animalia	Arthropoda	Arachnida	Araneae	Dictynidae	Lathys	dentichelis	species	Simon, 1883
TER_Plot 3_FBN_S04	PhysicalObject	https://creativecommons.org/licenses/by/4.0/legalcode	0a80feca-b411-428a-a34e-c5c2fa07cdba	1366b359-8936-4e40-be36-1f1e1eb6d2b0	UAc	DTP	Spiders from Macaronesia: Azores	PreservedSpecimen	{â€œprojectâ€:â€NETBIOMEâ€œ}	9ffd9d86-5278-4896-9366-bb687578ea0f	355	Cardoso, P.	15	15	individuals	1 male | 4 females	10 juveniles	naturalised	present	TER_Plot 3_FBN_S04	Borges, P.A.V.	2012	Lathys dentichelis (Simon, 1883)	Animalia	Arthropoda	Arachnida	Araneae	Dictynidae	Lathys	dentichelis	species	Simon, 1883
TER_Plot 3_FBD_S01	PhysicalObject	https://creativecommons.org/licenses/by/4.0/legalcode	0a80feca-b411-428a-a34e-c5c2fa07cdba	1366b359-8936-4e40-be36-1f1e1eb6d2b0	UAc	DTP	Spiders from Macaronesia: Azores	PreservedSpecimen	{â€œprojectâ€:â€NETBIOMEâ€œ}	b5aa56bc-45ff-4db7-ada4-27086d67bd57	356	Borges, P.A.V.	15	15	individuals	4 females	11 juveniles	naturalised	present	TER_Plot 3_FBD_S01	Borges, P.A.V.	2012	Lathys dentichelis (Simon, 1883)	Animalia	Arthropoda	Arachnida	Araneae	Dictynidae	Lathys	dentichelis	species	Simon, 1883
TER_Plot 3_FBD_S02	PhysicalObject	https://creativecommons.org/licenses/by/4.0/legalcode	0a80feca-b411-428a-a34e-c5c2fa07cdba	1366b359-8936-4e40-be36-1f1e1eb6d2b0	UAc	DTP	Spiders from Macaronesia: Azores	PreservedSpecimen	{â€œprojectâ€:â€NETBIOMEâ€œ}	afe41a79-0ec2-4222-b7ef-0b8543e3acaa	357	Nunes, R.	11	11	individuals	4 females	7 juveniles	naturalised	present	TER_Plot 3_FBD_S02	Borges, P.A.V.	2012	Lathys dentichelis (Simon, 1883)	Animalia	Arthropoda	Arachnida	Araneae	Dictynidae	Lathys	dentichelis	species	Simon, 1883
TER_Lomba_FBN_S03	PhysicalObject	https://creativecommons.org/licenses/by/4.0/legalcode	0a80feca-b411-428a-a34e-c5c2fa07cdba	1366b359-8936-4e40-be36-1f1e1eb6d2b0	UAc	DTP	Spiders from Macaronesia: Azores	PreservedSpecimen	{â€œprojectâ€:â€NETBIOMEâ€œ}	4c647229-0376-4491-b66f-9d67b6342f4c	358	Nunes, R.	5	5	individuals	1 male | 3 females	1 juvenile	naturalised	present	TER_Lomba_FBN_S03	Borges, P.A.V.	2012	Lathys dentichelis (Simon, 1883)	Animalia	Arthropoda	Arachnida	Araneae	Dictynidae	Lathys	dentichelis	species	Simon, 1883
TER_Lomba_FBN_S04	PhysicalObject	https://creativecommons.org/licenses/by/4.0/legalcode	0a80feca-b411-428a-a34e-c5c2fa07cdba	1366b359-8936-4e40-be36-1f1e1eb6d2b0	UAc	DTP	Spiders from Macaronesia: Azores	PreservedSpecimen	{â€œprojectâ€:â€NETBIOMEâ€œ}	92563532-4cc1-4571-baa7-894c005b0e5d	359	Borges, P.A.V.	18	18	individuals	6 males | 3 females	9 juveniles	naturalised	present	TER_Lomba_FBN_S04	Borges, P.A.V.	2012	Lathys dentichelis (Simon, 1883)	Animalia	Arthropoda	Arachnida	Araneae	Dictynidae	Lathys	dentichelis	species	Simon, 1883
TER_Lomba_FBD_S01	PhysicalObject	https://creativecommons.org/licenses/by/4.0/legalcode	0a80feca-b411-428a-a34e-c5c2fa07cdba	1366b359-8936-4e40-be36-1f1e1eb6d2b0	UAc	DTP	Spiders from Macaronesia: Azores	PreservedSpecimen	{â€œprojectâ€:â€NETBIOMEâ€œ}	1aad137c-8e48-4bd2-8f23-3ef30f27ad31	360	Borges, P.A.V.	33	33	individuals	4 females	29 juveniles	naturalised	present	TER_Lomba_FBD_S01	Borges, P.A.V.	2012	Lathys dentichelis (Simon, 1883)	Animalia	Arthropoda	Arachnida	Araneae	Dictynidae	Lathys	dentichelis	species	Simon, 1883
TER_Lomba_FBD_S02	PhysicalObject	https://creativecommons.org/licenses/by/4.0/legalcode	0a80feca-b411-428a-a34e-c5c2fa07cdba	1366b359-8936-4e40-be36-1f1e1eb6d2b0	UAc	DTP	Spiders from Macaronesia: Azores	PreservedSpecimen	{â€œprojectâ€:â€NETBIOMEâ€œ}	22b82cb7-8410-4020-95ae-1c1bde2f979d	361	Cardoso, P.	13	13	individuals	4 females	9 juveniles	naturalised	present	TER_Lomba_FBD_S02	Borges, P.A.V.	2012	Lathys dentichelis (Simon, 1883)	Animalia	Arthropoda	Arachnida	Araneae	Dictynidae	Lathys	dentichelis	species	Simon, 1883
TER_Lomba_GWS_S01	PhysicalObject	https://creativecommons.org/licenses/by/4.0/legalcode	0a80feca-b411-428a-a34e-c5c2fa07cdba	1366b359-8936-4e40-be36-1f1e1eb6d2b0	UAc	DTP	Spiders from Macaronesia: Azores	PreservedSpecimen	{â€œprojectâ€:â€NETBIOMEâ€œ}	f14e747e-c1cf-46d5-9bf1-52d4b10c59bb	362	Forencio-Diaz. M.	1	1	individuals	1 female		naturalised	present	TER_Lomba_GWS_S01	Borges, P.A.V.	2012	Lathys dentichelis (Simon, 1883)	Animalia	Arthropoda	Arachnida	Araneae	Dictynidae	Lathys	dentichelis	species	Simon, 1883
TER_Lomba_FSD_S01	PhysicalObject	https://creativecommons.org/licenses/by/4.0/legalcode	0a80feca-b411-428a-a34e-c5c2fa07cdba	1366b359-8936-4e40-be36-1f1e1eb6d2b0	UAc	DTP	Spiders from Macaronesia: Azores	PreservedSpecimen	{â€œprojectâ€:â€NETBIOMEâ€œ}	230d9528-b036-4de6-96b7-969a0d642d00	363	Forencio-Diaz. M.	1	1	individuals	1 female		naturalised	present	TER_Lomba_FSD_S01	Borges, P.A.V.	2012	Lathys dentichelis (Simon, 1883)	Animalia	Arthropoda	Arachnida	Araneae	Dictynidae	Lathys	dentichelis	species	Simon, 1883
TER_Lomba_FSD_S02	PhysicalObject	https://creativecommons.org/licenses/by/4.0/legalcode	0a80feca-b411-428a-a34e-c5c2fa07cdba	1366b359-8936-4e40-be36-1f1e1eb6d2b0	UAc	DTP	Spiders from Macaronesia: Azores	PreservedSpecimen	{â€œprojectâ€:â€NETBIOMEâ€œ}	96ebc011-58a3-4b19-b082-6f37bd6786d7	364	Ferreira, M.T.	2	2	individuals	1 female	1 juvenile	naturalised	present	TER_Lomba_FSD_S02	Borges, P.A.V.	2012	Lathys dentichelis (Simon, 1883)	Animalia	Arthropoda	Arachnida	Araneae	Dictynidae	Lathys	dentichelis	species	Simon, 1883
TER_Plot 5_ABS_S02	PhysicalObject	https://creativecommons.org/licenses/by/4.0/legalcode	0a80feca-b411-428a-a34e-c5c2fa07cdba	1366b359-8936-4e40-be36-1f1e1eb6d2b0	UAc	DTP	Spiders from Macaronesia: Azores	PreservedSpecimen	{â€œprojectâ€:â€NETBIOMEâ€œ}	7e03af15-e4a0-4933-8f02-b021cbd72623	365	Borges, P.A.V.	5	5	individuals	1 female	4 juveniles	naturalised	present	TER_Plot 5_ABS_S02	Borges, P.A.V.	2012	Lathys dentichelis (Simon, 1883)	Animalia	Arthropoda	Arachnida	Araneae	Dictynidae	Lathys	dentichelis	species	Simon, 1883
TER_Plot 5_FBN_S03	PhysicalObject	https://creativecommons.org/licenses/by/4.0/legalcode	0a80feca-b411-428a-a34e-c5c2fa07cdba	1366b359-8936-4e40-be36-1f1e1eb6d2b0	UAc	DTP	Spiders from Macaronesia: Azores	PreservedSpecimen	{â€œprojectâ€:â€NETBIOMEâ€œ}	5aa7444e-9b1a-4bb5-98c5-cdad9c82c38c	366	Borges, P.A.V.	21	21	individuals	3 females	18 juveniles	naturalised	present	TER_Plot 5_FBN_S03	Borges, P.A.V.	2012	Lathys dentichelis (Simon, 1883)	Animalia	Arthropoda	Arachnida	Araneae	Dictynidae	Lathys	dentichelis	species	Simon, 1883
TER_Plot 5_FBN_S04	PhysicalObject	https://creativecommons.org/licenses/by/4.0/legalcode	0a80feca-b411-428a-a34e-c5c2fa07cdba	1366b359-8936-4e40-be36-1f1e1eb6d2b0	UAc	DTP	Spiders from Macaronesia: Azores	PreservedSpecimen	{â€œprojectâ€:â€NETBIOMEâ€œ}	e2b9c275-978d-4dec-afb3-9b399076423a	367	Cardoso, P.	5	5	individuals	3 females	2 juveniles	naturalised	present	TER_Plot 5_FBN_S04	Borges, P.A.V.	2012	Lathys dentichelis (Simon, 1883)	Animalia	Arthropoda	Arachnida	Araneae	Dictynidae	Lathys	dentichelis	species	Simon, 1883
TER_Plot 5_FBD_S01	PhysicalObject	https://creativecommons.org/licenses/by/4.0/legalcode	0a80feca-b411-428a-a34e-c5c2fa07cdba	1366b359-8936-4e40-be36-1f1e1eb6d2b0	UAc	DTP	Spiders from Macaronesia: Azores	PreservedSpecimen	{â€œprojectâ€:â€NETBIOMEâ€œ}	a470c546-e449-45ed-b3bf-f7523ce903c6	368	Cardoso, P.	6	6	individuals	2 females	4 juveniles	naturalised	present	TER_Plot 5_FBD_S01	Borges, P.A.V.	2012	Lathys dentichelis (Simon, 1883)	Animalia	Arthropoda	Arachnida	Araneae	Dictynidae	Lathys	dentichelis	species	Simon, 1883
TER_Plot 5_FBD_S02	PhysicalObject	https://creativecommons.org/licenses/by/4.0/legalcode	0a80feca-b411-428a-a34e-c5c2fa07cdba	1366b359-8936-4e40-be36-1f1e1eb6d2b0	UAc	DTP	Spiders from Macaronesia: Azores	PreservedSpecimen	{â€œprojectâ€:â€NETBIOMEâ€œ}	577024b1-7a0f-4833-8dd8-5c857dda9cd0	369	Borges, P.A.V.	23	23	individuals	5 females	18 juveniles	naturalised	present	TER_Plot 5_FBD_S02	Borges, P.A.V.	2012	Lathys dentichelis (Simon, 1883)	Animalia	Arthropoda	Arachnida	Araneae	Dictynidae	Lathys	dentichelis	species	Simon, 1883
TER_Plot 5_FSN_S04	PhysicalObject	https://creativecommons.org/licenses/by/4.0/legalcode	0a80feca-b411-428a-a34e-c5c2fa07cdba	1366b359-8936-4e40-be36-1f1e1eb6d2b0	UAc	DTP	Spiders from Macaronesia: Azores	PreservedSpecimen	{â€œprojectâ€:â€NETBIOMEâ€œ}	83bbbe78-2b1e-461d-82c4-9fc421282372	370	Rigal, F	1	1	individuals	1 female		naturalised	present	TER_Plot 5_FSN_S04	Borges, P.A.V.	2012	Lathys dentichelis (Simon, 1883)	Animalia	Arthropoda	Arachnida	Araneae	Dictynidae	Lathys	dentichelis	species	Simon, 1883
TER_Plot 6_FBN_S03	PhysicalObject	https://creativecommons.org/licenses/by/4.0/legalcode	0a80feca-b411-428a-a34e-c5c2fa07cdba	1366b359-8936-4e40-be36-1f1e1eb6d2b0	UAc	DTP	Spiders from Macaronesia: Azores	PreservedSpecimen	{â€œprojectâ€:â€NETBIOMEâ€œ}	674202b1-6224-4c96-9b82-865cfc785e8c	371	Cardoso, P.	6	6	individuals	2 females	4 juveniles	naturalised	present	TER_Plot 6_FBN_S03	Borges, P.A.V.	2012	Lathys dentichelis (Simon, 1883)	Animalia	Arthropoda	Arachnida	Araneae	Dictynidae	Lathys	dentichelis	species	Simon, 1883
TER_Plot 6_FBN_S04	PhysicalObject	https://creativecommons.org/licenses/by/4.0/legalcode	0a80feca-b411-428a-a34e-c5c2fa07cdba	1366b359-8936-4e40-be36-1f1e1eb6d2b0	UAc	DTP	Spiders from Macaronesia: Azores	PreservedSpecimen	{â€œprojectâ€:â€NETBIOMEâ€œ}	89755c0e-d908-40df-af06-10d241a37df8	372	Borges, P.A.V.	8	8	individuals	2 females	6 juveniles	naturalised	present	TER_Plot 6_FBN_S04	Borges, P.A.V.	2012	Lathys dentichelis (Simon, 1883)	Animalia	Arthropoda	Arachnida	Araneae	Dictynidae	Lathys	dentichelis	species	Simon, 1883
TER_Plot 6_FBD_S01	PhysicalObject	https://creativecommons.org/licenses/by/4.0/legalcode	0a80feca-b411-428a-a34e-c5c2fa07cdba	1366b359-8936-4e40-be36-1f1e1eb6d2b0	UAc	DTP	Spiders from Macaronesia: Azores	PreservedSpecimen	{â€œprojectâ€:â€NETBIOMEâ€œ}	a3d8afb4-3891-447a-8414-15a433610459	373	Borges, P.A.V.	20	20	individuals	3 females	17 juveniles	naturalised	present	TER_Plot 6_FBD_S01	Borges, P.A.V.	2012	Lathys dentichelis (Simon, 1883)	Animalia	Arthropoda	Arachnida	Araneae	Dictynidae	Lathys	dentichelis	species	Simon, 1883
TER_Plot 6_FBD_S02	PhysicalObject	https://creativecommons.org/licenses/by/4.0/legalcode	0a80feca-b411-428a-a34e-c5c2fa07cdba	1366b359-8936-4e40-be36-1f1e1eb6d2b0	UAc	DTP	Spiders from Macaronesia: Azores	PreservedSpecimen	{â€œprojectâ€:â€NETBIOMEâ€œ}	009a9cbe-b992-4388-b740-560d100d2ffe	374	Nunes, R.	6	6	individuals	1 female	5 juveniles	naturalised	present	TER_Plot 6_FBD_S02	Borges, P.A.V.	2012	Lathys dentichelis (Simon, 1883)	Animalia	Arthropoda	Arachnida	Araneae	Dictynidae	Lathys	dentichelis	species	Simon, 1883
TER_Lagoa Pinheiro B_ABS_S01	PhysicalObject	https://creativecommons.org/licenses/by/4.0/legalcode	0a80feca-b411-428a-a34e-c5c2fa07cdba	1366b359-8936-4e40-be36-1f1e1eb6d2b0	UAc	DTP	Spiders from Macaronesia: Azores	PreservedSpecimen	{â€œprojectâ€:â€NETBIOMEâ€œ}	faaa7399-1521-4748-afc0-1328251a1015	375	Borges, P.A.V.	4	4	individuals	2 females	2 juveniles	naturalised	present	TER_Lagoa Pinheiro B_ABS_S01	Borges, P.A.V.	2012	Lathys dentichelis (Simon, 1883)	Animalia	Arthropoda	Arachnida	Araneae	Dictynidae	Lathys	dentichelis	species	Simon, 1883
TER_Lagoa Pinheiro B_ABS_S02	PhysicalObject	https://creativecommons.org/licenses/by/4.0/legalcode	0a80feca-b411-428a-a34e-c5c2fa07cdba	1366b359-8936-4e40-be36-1f1e1eb6d2b0	UAc	DTP	Spiders from Macaronesia: Azores	PreservedSpecimen	{â€œprojectâ€:â€NETBIOMEâ€œ}	81bc440c-fb0a-45ae-8f0a-12c4928368dd	376	Rego, C.	2	2	individuals	1 female	1 juvenile	naturalised	present	TER_Lagoa Pinheiro B_ABS_S02	Borges, P.A.V.	2012	Lathys dentichelis (Simon, 1883)	Animalia	Arthropoda	Arachnida	Araneae	Dictynidae	Lathys	dentichelis	species	Simon, 1883
TER_Lagoa Pinheiro B_FBN_S03	PhysicalObject	https://creativecommons.org/licenses/by/4.0/legalcode	0a80feca-b411-428a-a34e-c5c2fa07cdba	1366b359-8936-4e40-be36-1f1e1eb6d2b0	UAc	DTP	Spiders from Macaronesia: Azores	PreservedSpecimen	{â€œprojectâ€:â€NETBIOMEâ€œ}	8f112fac-6df2-44d8-bd5e-6ce248c96677	377	Borges, P.A.V.	10	10	individuals	4 females	6 juveniles	naturalised	present	TER_Lagoa Pinheiro B_FBN_S03	Borges, P.A.V.	2012	Lathys dentichelis (Simon, 1883)	Animalia	Arthropoda	Arachnida	Araneae	Dictynidae	Lathys	dentichelis	species	Simon, 1883
TER_Lagoa Pinheiro B_FBN_S04	PhysicalObject	https://creativecommons.org/licenses/by/4.0/legalcode	0a80feca-b411-428a-a34e-c5c2fa07cdba	1366b359-8936-4e40-be36-1f1e1eb6d2b0	UAc	DTP	Spiders from Macaronesia: Azores	PreservedSpecimen	{â€œprojectâ€:â€NETBIOMEâ€œ}	4a06fadc-57db-49f9-a332-8b925eaedf60	378	Cardoso, P.	3	3	individuals	1 female	2 juveniles	naturalised	present	TER_Lagoa Pinheiro B_FBN_S04	Borges, P.A.V.	2012	Lathys dentichelis (Simon, 1883)	Animalia	Arthropoda	Arachnida	Araneae	Dictynidae	Lathys	dentichelis	species	Simon, 1883
TER_Lagoa Pinheiro B_FBD_S01	PhysicalObject	https://creativecommons.org/licenses/by/4.0/legalcode	0a80feca-b411-428a-a34e-c5c2fa07cdba	1366b359-8936-4e40-be36-1f1e1eb6d2b0	UAc	DTP	Spiders from Macaronesia: Azores	PreservedSpecimen	{â€œprojectâ€:â€NETBIOMEâ€œ}	90ba4cc6-f33d-4931-bb96-aa57ac9c7579	379	Cardoso, P.	7	7	individuals	3 females	4 juveniles	naturalised	present	TER_Lagoa Pinheiro B_FBD_S01	Borges, P.A.V.	2012	Lathys dentichelis (Simon, 1883)	Animalia	Arthropoda	Arachnida	Araneae	Dictynidae	Lathys	dentichelis	species	Simon, 1883
TER_Lagoa Pinheiro B_FBD_S02	PhysicalObject	https://creativecommons.org/licenses/by/4.0/legalcode	0a80feca-b411-428a-a34e-c5c2fa07cdba	1366b359-8936-4e40-be36-1f1e1eb6d2b0	UAc	DTP	Spiders from Macaronesia: Azores	PreservedSpecimen	{â€œprojectâ€:â€NETBIOMEâ€œ}	abe73876-0ea8-49b8-a1bf-0d135bcd2190	380	Borges, P.A.V.	16	16	individuals	2 females	14 juveniles	naturalised	present	TER_Lagoa Pinheiro B_FBD_S02	Borges, P.A.V.	2012	Lathys dentichelis (Simon, 1883)	Animalia	Arthropoda	Arachnida	Araneae	Dictynidae	Lathys	dentichelis	species	Simon, 1883
TER_Plot 2_FBN_S03	PhysicalObject	https://creativecommons.org/licenses/by/4.0/legalcode	0a80feca-b411-428a-a34e-c5c2fa07cdba	1366b359-8936-4e40-be36-1f1e1eb6d2b0	UAc	DTP	Spiders from Macaronesia: Azores	PreservedSpecimen	{â€œprojectâ€:â€NETBIOMEâ€œ}	2ae78cd5-134a-4878-a5f6-1b76a5ecf6e9	381	Cardoso, P.	11	11	individuals	3 females	8 juveniles	naturalised	present	TER_Plot 2_FBN_S03	Borges, P.A.V.	2012	Lathys dentichelis (Simon, 1883)	Animalia	Arthropoda	Arachnida	Araneae	Dictynidae	Lathys	dentichelis	species	Simon, 1883
TER_Plot 2_FBN_S04	PhysicalObject	https://creativecommons.org/licenses/by/4.0/legalcode	0a80feca-b411-428a-a34e-c5c2fa07cdba	1366b359-8936-4e40-be36-1f1e1eb6d2b0	UAc	DTP	Spiders from Macaronesia: Azores	PreservedSpecimen	{â€œprojectâ€:â€NETBIOMEâ€œ}	27396c56-e65b-4319-bc6c-e47121a40c0d	382	Borges, P.A.V.	10	10	individuals	1 female	9 juveniles	naturalised	present	TER_Plot 2_FBN_S04	Borges, P.A.V.	2012	Lathys dentichelis (Simon, 1883)	Animalia	Arthropoda	Arachnida	Araneae	Dictynidae	Lathys	dentichelis	species	Simon, 1883
TER_Plot 2_FBD_S01	PhysicalObject	https://creativecommons.org/licenses/by/4.0/legalcode	0a80feca-b411-428a-a34e-c5c2fa07cdba	1366b359-8936-4e40-be36-1f1e1eb6d2b0	UAc	DTP	Spiders from Macaronesia: Azores	PreservedSpecimen	{â€œprojectâ€:â€NETBIOMEâ€œ}	7d5a2c0c-0a0c-4c72-9801-a21bf4b88f99	383	Nunes, R.	9	9	individuals	3 females	6 juveniles	naturalised	present	TER_Plot 2_FBD_S01	Borges, P.A.V.	2012	Lathys dentichelis (Simon, 1883)	Animalia	Arthropoda	Arachnida	Araneae	Dictynidae	Lathys	dentichelis	species	Simon, 1883
TER_Plot 2_FBD_S02	PhysicalObject	https://creativecommons.org/licenses/by/4.0/legalcode	0a80feca-b411-428a-a34e-c5c2fa07cdba	1366b359-8936-4e40-be36-1f1e1eb6d2b0	UAc	DTP	Spiders from Macaronesia: Azores	PreservedSpecimen	{â€œprojectâ€:â€NETBIOMEâ€œ}	c255a39a-44a4-4767-a3eb-fbb7998180b8	384	Borges, P.A.V.	22	22	individuals	2 males | 1 female	19 juveniles	naturalised	present	TER_Plot 2_FBD_S02	Borges, P.A.V.	2012	Lathys dentichelis (Simon, 1883)	Animalia	Arthropoda	Arachnida	Araneae	Dictynidae	Lathys	dentichelis	species	Simon, 1883
TER_Plot 2_FSD_S02	PhysicalObject	https://creativecommons.org/licenses/by/4.0/legalcode	0a80feca-b411-428a-a34e-c5c2fa07cdba	1366b359-8936-4e40-be36-1f1e1eb6d2b0	UAc	DTP	Spiders from Macaronesia: Azores	PreservedSpecimen	{â€œprojectâ€:â€NETBIOMEâ€œ}	ead82eb6-0594-412b-a01b-97d35c9bae07	385	Ferreira, M.T.	2	2	individuals	1 male | 1 female		naturalised	present	TER_Plot 2_FSD_S02	Borges, P.A.V.	2012	Lathys dentichelis (Simon, 1883)	Animalia	Arthropoda	Arachnida	Araneae	Dictynidae	Lathys	dentichelis	species	Simon, 1883
TER_Plot 1_FBN_S04	PhysicalObject	https://creativecommons.org/licenses/by/4.0/legalcode	0a80feca-b411-428a-a34e-c5c2fa07cdba	1366b359-8936-4e40-be36-1f1e1eb6d2b0	UAc	DTP	Spiders from Macaronesia: Azores	PreservedSpecimen	{â€œprojectâ€:â€NETBIOMEâ€œ}	3e6b7641-292c-4af8-a62e-182f665f79d6	386	Borges, P.A.V.	14	14	individuals	3 males | 2 females	9 juveniles	naturalised	present	TER_Plot 1_FBN_S04	Borges, P.A.V.	2012	Lathys dentichelis (Simon, 1883)	Animalia	Arthropoda	Arachnida	Araneae	Dictynidae	Lathys	dentichelis	species	Simon, 1883
TER_Plot 1_FBD_S01	PhysicalObject	https://creativecommons.org/licenses/by/4.0/legalcode	0a80feca-b411-428a-a34e-c5c2fa07cdba	1366b359-8936-4e40-be36-1f1e1eb6d2b0	UAc	DTP	Spiders from Macaronesia: Azores	PreservedSpecimen	{â€œprojectâ€:â€NETBIOMEâ€œ}	1bd25a1f-cc90-4a9b-8230-2ca9d580a4d5	387	Borges, P.A.V.	9	9	individuals	2 males | 5 females	2 juveniles	naturalised	present	TER_Plot 1_FBD_S01	Borges, P.A.V.	2012	Lathys dentichelis (Simon, 1883)	Animalia	Arthropoda	Arachnida	Araneae	Dictynidae	Lathys	dentichelis	species	Simon, 1883
TER_Plot 1_FBD_S02	PhysicalObject	https://creativecommons.org/licenses/by/4.0/legalcode	0a80feca-b411-428a-a34e-c5c2fa07cdba	1366b359-8936-4e40-be36-1f1e1eb6d2b0	UAc	DTP	Spiders from Macaronesia: Azores	PreservedSpecimen	{â€œprojectâ€:â€NETBIOMEâ€œ}	0eb83df3-63dc-4a1e-bee0-90ea37531c2b	388	Rego, C.	7	7	individuals	1 male | 4 females	2 juveniles	naturalised	present	TER_Plot 1_FBD_S02	Borges, P.A.V.	2012	Lathys dentichelis (Simon, 1883)	Animalia	Arthropoda	Arachnida	Araneae	Dictynidae	Lathys	dentichelis	species	Simon, 1883
PIC_Plot 1_AAS_S01	PhysicalObject	https://creativecommons.org/licenses/by/4.0/legalcode	0a80feca-b411-428a-a34e-c5c2fa07cdba	1366b359-8936-4e40-be36-1f1e1eb6d2b0	UAc	DTP	Spiders from Macaronesia: Azores	PreservedSpecimen	{â€œprojectâ€:â€MACDIVâ€œ}	ba6de25d-ebc2-45eb-a425-c625688575d7	389	Borges, P.A.V.	1	1	individuals	1 female		naturalised	present	PIC_Plot 1_AAS_S01	Borges, P.A.V.	2016	Lathys dentichelis (Simon, 1883)	Animalia	Arthropoda	Arachnida	Araneae	Dictynidae	Lathys	dentichelis	species	Simon, 1883
PIC_Plot 3_AAS_S01	PhysicalObject	https://creativecommons.org/licenses/by/4.0/legalcode	0a80feca-b411-428a-a34e-c5c2fa07cdba	1366b359-8936-4e40-be36-1f1e1eb6d2b0	UAc	DTP	Spiders from Macaronesia: Azores	PreservedSpecimen	{â€œprojectâ€:â€MACDIVâ€œ}	64106b8f-6083-4742-a77a-530fce58ffa9	390	Borges, P.A.V.	2	2	individuals	1 female	1 juvenile	naturalised	present	PIC_Plot 3_AAS_S01	Borges, P.A.V.	2016	Lathys dentichelis (Simon, 1883)	Animalia	Arthropoda	Arachnida	Araneae	Dictynidae	Lathys	dentichelis	species	Simon, 1883
PIC_Plot 4_AAS_S02	PhysicalObject	https://creativecommons.org/licenses/by/4.0/legalcode	0a80feca-b411-428a-a34e-c5c2fa07cdba	1366b359-8936-4e40-be36-1f1e1eb6d2b0	UAc	DTP	Spiders from Macaronesia: Azores	PreservedSpecimen	{â€œprojectâ€:â€MACDIVâ€œ}	975255a8-9684-4a01-bfef-4022012fe846	391	Crespo, L.C.	2	2	individuals	1 male	1 juvenile	naturalised	present	PIC_Plot 4_AAS_S02	Borges, P.A.V.	2016	Lathys dentichelis (Simon, 1883)	Animalia	Arthropoda	Arachnida	Araneae	Dictynidae	Lathys	dentichelis	species	Simon, 1883
PIC_Plot 2_AAS_S04	PhysicalObject	https://creativecommons.org/licenses/by/4.0/legalcode	0a80feca-b411-428a-a34e-c5c2fa07cdba	1366b359-8936-4e40-be36-1f1e1eb6d2b0	UAc	DTP	Spiders from Macaronesia: Azores	PreservedSpecimen	{â€œprojectâ€:â€MACDIVâ€œ}	8eb0ab79-c676-4f22-ba28-1c21dc5ca4e9	392	Pereira, F.	1	1	individuals	1 female		naturalised	present	PIC_Plot 2_AAS_S04	Borges, P.A.V.	2016	Lathys dentichelis (Simon, 1883)	Animalia	Arthropoda	Arachnida	Araneae	Dictynidae	Lathys	dentichelis	species	Simon, 1883
PIC_Plot 4_AAS_S04	PhysicalObject	https://creativecommons.org/licenses/by/4.0/legalcode	0a80feca-b411-428a-a34e-c5c2fa07cdba	1366b359-8936-4e40-be36-1f1e1eb6d2b0	UAc	DTP	Spiders from Macaronesia: Azores	PreservedSpecimen	{â€œprojectâ€:â€MACDIVâ€œ}	20e16484-604c-40d2-81ea-537eece35824	393	Pereira, F.	1	1	individuals	1 male		naturalised	present	PIC_Plot 4_AAS_S04	Borges, P.A.V.	2016	Lathys dentichelis (Simon, 1883)	Animalia	Arthropoda	Arachnida	Araneae	Dictynidae	Lathys	dentichelis	species	Simon, 1883
PIC_Plot 2_ABS_S01	PhysicalObject	https://creativecommons.org/licenses/by/4.0/legalcode	0a80feca-b411-428a-a34e-c5c2fa07cdba	1366b359-8936-4e40-be36-1f1e1eb6d2b0	UAc	DTP	Spiders from Macaronesia: Azores	PreservedSpecimen	{â€œprojectâ€:â€MACDIVâ€œ}	3c1f9b01-9bea-4c78-9cb7-5807f5df3cb0	394	Borges, P.A.V.	1	1	individuals	1 female		naturalised	present	PIC_Plot 2_ABS_S01	Borges, P.A.V.	2016	Lathys dentichelis (Simon, 1883)	Animalia	Arthropoda	Arachnida	Araneae	Dictynidae	Lathys	dentichelis	species	Simon, 1883
PIC_Plot 1_ABS_S01	PhysicalObject	https://creativecommons.org/licenses/by/4.0/legalcode	0a80feca-b411-428a-a34e-c5c2fa07cdba	1366b359-8936-4e40-be36-1f1e1eb6d2b0	UAc	DTP	Spiders from Macaronesia: Azores	PreservedSpecimen	{â€œprojectâ€:â€MACDIVâ€œ}	8dbb4123-6eec-42f6-b336-70f7810f884e	395	Borges, P.A.V.	1	1	individuals	1 female		naturalised	present	PIC_Plot 1_ABS_S01	Borges, P.A.V.	2016	Lathys dentichelis (Simon, 1883)	Animalia	Arthropoda	Arachnida	Araneae	Dictynidae	Lathys	dentichelis	species	Simon, 1883
PIC_Plot 3_ABS_S01	PhysicalObject	https://creativecommons.org/licenses/by/4.0/legalcode	0a80feca-b411-428a-a34e-c5c2fa07cdba	1366b359-8936-4e40-be36-1f1e1eb6d2b0	UAc	DTP	Spiders from Macaronesia: Azores	PreservedSpecimen	{â€œprojectâ€:â€MACDIVâ€œ}	42e0b24e-e7b5-4967-befa-e1146617473a	396	Borges, P.A.V.	3	3	individuals	1 female	2 juveniles	naturalised	present	PIC_Plot 3_ABS_S01	Borges, P.A.V.	2016	Lathys dentichelis (Simon, 1883)	Animalia	Arthropoda	Arachnida	Araneae	Dictynidae	Lathys	dentichelis	species	Simon, 1883
PIC_Plot 1_ABS_S02	PhysicalObject	https://creativecommons.org/licenses/by/4.0/legalcode	0a80feca-b411-428a-a34e-c5c2fa07cdba	1366b359-8936-4e40-be36-1f1e1eb6d2b0	UAc	DTP	Spiders from Macaronesia: Azores	PreservedSpecimen	{â€œprojectâ€:â€MACDIVâ€œ}	8fedb7b8-7340-49d2-b1a2-0d64a0dc7fe2	397	Carvalho, R.	2	2	individuals	2 females		naturalised	present	PIC_Plot 1_ABS_S02	Borges, P.A.V.	2016	Lathys dentichelis (Simon, 1883)	Animalia	Arthropoda	Arachnida	Araneae	Dictynidae	Lathys	dentichelis	species	Simon, 1883
PIC_Plot 2_FBD_S01	PhysicalObject	https://creativecommons.org/licenses/by/4.0/legalcode	0a80feca-b411-428a-a34e-c5c2fa07cdba	1366b359-8936-4e40-be36-1f1e1eb6d2b0	UAc	DTP	Spiders from Macaronesia: Azores	PreservedSpecimen	{â€œprojectâ€:â€MACDIVâ€œ}	9f2a52e2-fc1e-4e6d-8b4f-467277a6b620	398	Borges, P.A.V.	17	17	individuals	8 females	9 juveniles	naturalised	present	PIC_Plot 2_FBD_S01	Borges, P.A.V.	2016	Lathys dentichelis (Simon, 1883)	Animalia	Arthropoda	Arachnida	Araneae	Dictynidae	Lathys	dentichelis	species	Simon, 1883
PIC_Plot 1_FBD_S01	PhysicalObject	https://creativecommons.org/licenses/by/4.0/legalcode	0a80feca-b411-428a-a34e-c5c2fa07cdba	1366b359-8936-4e40-be36-1f1e1eb6d2b0	UAc	DTP	Spiders from Macaronesia: Azores	PreservedSpecimen	{â€œprojectâ€:â€MACDIVâ€œ}	938c8d74-7508-44a9-b4f5-703de7f50028	399	Carvalho, R.	14	14	individuals	2 males | 4 females	8 juveniles	naturalised	present	PIC_Plot 1_FBD_S01	Borges, P.A.V.	2016	Lathys dentichelis (Simon, 1883)	Animalia	Arthropoda	Arachnida	Araneae	Dictynidae	Lathys	dentichelis	species	Simon, 1883
PIC_Plot 6_FBD_S01	PhysicalObject	https://creativecommons.org/licenses/by/4.0/legalcode	0a80feca-b411-428a-a34e-c5c2fa07cdba	1366b359-8936-4e40-be36-1f1e1eb6d2b0	UAc	DTP	Spiders from Macaronesia: Azores	PreservedSpecimen	{â€œprojectâ€:â€MACDIVâ€œ}	1203faf8-495b-47dc-9228-de7281af2fd3	400	Borges, P.A.V.	8	8	individuals	1 female	7 juveniles	naturalised	present	PIC_Plot 6_FBD_S01	Borges, P.A.V.	2016	Lathys dentichelis (Simon, 1883)	Animalia	Arthropoda	Arachnida	Araneae	Dictynidae	Lathys	dentichelis	species	Simon, 1883
PIC_Plot 3_FBD_S01	PhysicalObject	https://creativecommons.org/licenses/by/4.0/legalcode	0a80feca-b411-428a-a34e-c5c2fa07cdba	1366b359-8936-4e40-be36-1f1e1eb6d2b0	UAc	DTP	Spiders from Macaronesia: Azores	PreservedSpecimen	{â€œprojectâ€:â€MACDIVâ€œ}	c9a0ddb0-d97f-4b52-8307-a75c108eb6f8	401	Borges, P.A.V.	31	31	individuals	7 females	24 juveniles	naturalised	present	PIC_Plot 3_FBD_S01	Borges, P.A.V.	2016	Lathys dentichelis (Simon, 1883)	Animalia	Arthropoda	Arachnida	Araneae	Dictynidae	Lathys	dentichelis	species	Simon, 1883
PIC_Plot 4_FBD_S01	PhysicalObject	https://creativecommons.org/licenses/by/4.0/legalcode	0a80feca-b411-428a-a34e-c5c2fa07cdba	1366b359-8936-4e40-be36-1f1e1eb6d2b0	UAc	DTP	Spiders from Macaronesia: Azores	PreservedSpecimen	{â€œprojectâ€:â€MACDIVâ€œ}	7e5d0049-919a-4a90-b2c0-2f6e1eeae25a	402	Borges, P.A.V.	2	2	individuals	1 female	1 juvenile	naturalised	present	PIC_Plot 4_FBD_S01	Borges, P.A.V.	2016	Lathys dentichelis (Simon, 1883)	Animalia	Arthropoda	Arachnida	Araneae	Dictynidae	Lathys	dentichelis	species	Simon, 1883
PIC_Plot 5_FBD_S01	PhysicalObject	https://creativecommons.org/licenses/by/4.0/legalcode	0a80feca-b411-428a-a34e-c5c2fa07cdba	1366b359-8936-4e40-be36-1f1e1eb6d2b0	UAc	DTP	Spiders from Macaronesia: Azores	PreservedSpecimen	{â€œprojectâ€:â€MACDIVâ€œ}	c5003c7c-4482-4de3-9382-c402f42ada31	403	Borges, P.A.V.	6	6	individuals	4 females	2 juveniles	naturalised	present	PIC_Plot 5_FBD_S01	Borges, P.A.V.	2016	Lathys dentichelis (Simon, 1883)	Animalia	Arthropoda	Arachnida	Araneae	Dictynidae	Lathys	dentichelis	species	Simon, 1883
PIC_Plot 2_FBD_S02	PhysicalObject	https://creativecommons.org/licenses/by/4.0/legalcode	0a80feca-b411-428a-a34e-c5c2fa07cdba	1366b359-8936-4e40-be36-1f1e1eb6d2b0	UAc	DTP	Spiders from Macaronesia: Azores	PreservedSpecimen	{â€œprojectâ€:â€MACDIVâ€œ}	fee4d498-c361-4027-82c9-8d18d76f78b6	404	Crespo, L.C.	37	37	individuals	10 females	27 juveniles	naturalised	present	PIC_Plot 2_FBD_S02	Borges, P.A.V.	2016	Lathys dentichelis (Simon, 1883)	Animalia	Arthropoda	Arachnida	Araneae	Dictynidae	Lathys	dentichelis	species	Simon, 1883
PIC_Plot 1_FBD_S02	PhysicalObject	https://creativecommons.org/licenses/by/4.0/legalcode	0a80feca-b411-428a-a34e-c5c2fa07cdba	1366b359-8936-4e40-be36-1f1e1eb6d2b0	UAc	DTP	Spiders from Macaronesia: Azores	PreservedSpecimen	{â€œprojectâ€:â€MACDIVâ€œ}	cdc9fd04-c553-4535-8e61-8ea31d3ed6f5	405	Carvalho, R.	28	28	individuals	5 females	23 juveniles	naturalised	present	PIC_Plot 1_FBD_S02	Borges, P.A.V.	2016	Lathys dentichelis (Simon, 1883)	Animalia	Arthropoda	Arachnida	Araneae	Dictynidae	Lathys	dentichelis	species	Simon, 1883
PIC_Plot 4_FBD_S02	PhysicalObject	https://creativecommons.org/licenses/by/4.0/legalcode	0a80feca-b411-428a-a34e-c5c2fa07cdba	1366b359-8936-4e40-be36-1f1e1eb6d2b0	UAc	DTP	Spiders from Macaronesia: Azores	PreservedSpecimen	{â€œprojectâ€:â€MACDIVâ€œ}	5f61f5a8-c4bc-4756-889e-b1a8d65d918c	406	Crespo, L.C.	5	5	individuals	2 females	3 juveniles	naturalised	present	PIC_Plot 4_FBD_S02	Borges, P.A.V.	2016	Lathys dentichelis (Simon, 1883)	Animalia	Arthropoda	Arachnida	Araneae	Dictynidae	Lathys	dentichelis	species	Simon, 1883
PIC_Plot 5_FBD_S02	PhysicalObject	https://creativecommons.org/licenses/by/4.0/legalcode	0a80feca-b411-428a-a34e-c5c2fa07cdba	1366b359-8936-4e40-be36-1f1e1eb6d2b0	UAc	DTP	Spiders from Macaronesia: Azores	PreservedSpecimen	{â€œprojectâ€:â€MACDIVâ€œ}	3a4f15e3-66ec-4d3d-9479-86771b75ff81	407	Crespo, L.C.	2	2	individuals	1 female	1 juvenile	naturalised	present	PIC_Plot 5_FBD_S02	Borges, P.A.V.	2016	Lathys dentichelis (Simon, 1883)	Animalia	Arthropoda	Arachnida	Araneae	Dictynidae	Lathys	dentichelis	species	Simon, 1883
PIC_Plot 2_FBN_S03	PhysicalObject	https://creativecommons.org/licenses/by/4.0/legalcode	0a80feca-b411-428a-a34e-c5c2fa07cdba	1366b359-8936-4e40-be36-1f1e1eb6d2b0	UAc	DTP	Spiders from Macaronesia: Azores	PreservedSpecimen	{â€œprojectâ€:â€MACDIVâ€œ}	71defbda-2271-4630-89a5-7735cb0ac4f7	408	Carvalho, R.	12	12	individuals	3 females	9 juveniles	naturalised	present	PIC_Plot 2_FBN_S03	Borges, P.A.V.	2016	Lathys dentichelis (Simon, 1883)	Animalia	Arthropoda	Arachnida	Araneae	Dictynidae	Lathys	dentichelis	species	Simon, 1883
PIC_Plot 1_FBN_S04	PhysicalObject	https://creativecommons.org/licenses/by/4.0/legalcode	0a80feca-b411-428a-a34e-c5c2fa07cdba	1366b359-8936-4e40-be36-1f1e1eb6d2b0	UAc	DTP	Spiders from Macaronesia: Azores	PreservedSpecimen	{â€œprojectâ€:â€MACDIVâ€œ}	70dc19e7-d341-43f6-90bd-ad9b1c243627	409	Borges, P.A.V.	4	4	individuals	1 male | 1 female	2 juveniles	naturalised	present	PIC_Plot 1_FBN_S04	Borges, P.A.V.	2016	Lathys dentichelis (Simon, 1883)	Animalia	Arthropoda	Arachnida	Araneae	Dictynidae	Lathys	dentichelis	species	Simon, 1883
PIC_Plot 2_FBN_S04	PhysicalObject	https://creativecommons.org/licenses/by/4.0/legalcode	0a80feca-b411-428a-a34e-c5c2fa07cdba	1366b359-8936-4e40-be36-1f1e1eb6d2b0	UAc	DTP	Spiders from Macaronesia: Azores	PreservedSpecimen	{â€œprojectâ€:â€MACDIVâ€œ}	f151308d-af23-4b07-99b7-1f1ed0652365	410	Borges, P.A.V.	13	13	individuals	2 males | 6 females	5 juveniles	naturalised	present	PIC_Plot 2_FBN_S04	Borges, P.A.V.	2016	Lathys dentichelis (Simon, 1883)	Animalia	Arthropoda	Arachnida	Araneae	Dictynidae	Lathys	dentichelis	species	Simon, 1883
PIC_Plot 1_FBN_S03	PhysicalObject	https://creativecommons.org/licenses/by/4.0/legalcode	0a80feca-b411-428a-a34e-c5c2fa07cdba	1366b359-8936-4e40-be36-1f1e1eb6d2b0	UAc	DTP	Spiders from Macaronesia: Azores	PreservedSpecimen	{â€œprojectâ€:â€MACDIVâ€œ}	6969db79-93c0-43d3-8cec-5fbc0cb63ff8	411	Pereira, F.	6	6	individuals	1 male | 3 females	2 juveniles	naturalised	present	PIC_Plot 1_FBN_S03	Borges, P.A.V.	2016	Lathys dentichelis (Simon, 1883)	Animalia	Arthropoda	Arachnida	Araneae	Dictynidae	Lathys	dentichelis	species	Simon, 1883
PIC_Plot 4_FBN_S04	PhysicalObject	https://creativecommons.org/licenses/by/4.0/legalcode	0a80feca-b411-428a-a34e-c5c2fa07cdba	1366b359-8936-4e40-be36-1f1e1eb6d2b0	UAc	DTP	Spiders from Macaronesia: Azores	PreservedSpecimen	{â€œprojectâ€:â€MACDIVâ€œ}	85ea9180-7596-4385-9359-28a6bb8beefe	412	Crespo, L.C.	1	1	individuals	1 female		naturalised	present	PIC_Plot 4_FBN_S04	Borges, P.A.V.	2016	Lathys dentichelis (Simon, 1883)	Animalia	Arthropoda	Arachnida	Araneae	Dictynidae	Lathys	dentichelis	species	Simon, 1883
PIC_Plot 5_FBN_S04	PhysicalObject	https://creativecommons.org/licenses/by/4.0/legalcode	0a80feca-b411-428a-a34e-c5c2fa07cdba	1366b359-8936-4e40-be36-1f1e1eb6d2b0	UAc	DTP	Spiders from Macaronesia: Azores	PreservedSpecimen	{â€œprojectâ€:â€MACDIVâ€œ}	1273402d-1e16-4e36-860b-87eda7bfeaca	413	Crespo, L.C.	2	2	individuals	1 female	1 juvenile	naturalised	present	PIC_Plot 5_FBN_S04	Borges, P.A.V.	2016	Lathys dentichelis (Simon, 1883)	Animalia	Arthropoda	Arachnida	Araneae	Dictynidae	Lathys	dentichelis	species	Simon, 1883
PIC_Plot 1_GWS_S02	PhysicalObject	https://creativecommons.org/licenses/by/4.0/legalcode	0a80feca-b411-428a-a34e-c5c2fa07cdba	1366b359-8936-4e40-be36-1f1e1eb6d2b0	UAc	DTP	Spiders from Macaronesia: Azores	PreservedSpecimen	{â€œprojectâ€:â€MACDIVâ€œ}	05f5c382-e59b-4221-815f-c684c9b683f9	414	Pereira, F.	1	1	individuals	1 female		naturalised	present	PIC_Plot 1_GWS_S02	Borges, P.A.V.	2016	Lathys dentichelis (Simon, 1883)	Animalia	Arthropoda	Arachnida	Araneae	Dictynidae	Lathys	dentichelis	species	Simon, 1883
PIC_Plot 3_FSD_S02	PhysicalObject	https://creativecommons.org/licenses/by/4.0/legalcode	0a80feca-b411-428a-a34e-c5c2fa07cdba	1366b359-8936-4e40-be36-1f1e1eb6d2b0	UAc	DTP	Spiders from Macaronesia: Azores	PreservedSpecimen	{â€œprojectâ€:â€MACDIVâ€œ}	b656d797-8a6b-4503-b8cb-20f70d82c644	415	Pereira, F.	1	1	individuals	1 female		naturalised	present	PIC_Plot 3_FSD_S02	Borges, P.A.V.	2016	Lathys dentichelis (Simon, 1883)	Animalia	Arthropoda	Arachnida	Araneae	Dictynidae	Lathys	dentichelis	species	Simon, 1883
PIC_Plot 1_FBN_S03	PhysicalObject	https://creativecommons.org/licenses/by/4.0/legalcode	0a80feca-b411-428a-a34e-c5c2fa07cdba	1366b359-8936-4e40-be36-1f1e1eb6d2b0	UAc	DTP	Spiders from Macaronesia: Azores	PreservedSpecimen	{â€œprojectâ€:â€MACDIVâ€œ}	ae1f5dbe-4a6e-48e1-9aba-7d00859a2fde	416	Carvalho, R.	5	5	individuals	1 male	4 juveniles	naturalised	present	PIC_Plot 1_FBN_S03	Borges, P.A.V.	2016	Lathys dentichelis (Simon, 1883)	Animalia	Arthropoda	Arachnida	Araneae	Dictynidae	Lathys	dentichelis	species	Simon, 1883
PIC_Plot 5_FSN_S04	PhysicalObject	https://creativecommons.org/licenses/by/4.0/legalcode	0a80feca-b411-428a-a34e-c5c2fa07cdba	1366b359-8936-4e40-be36-1f1e1eb6d2b0	UAc	DTP	Spiders from Macaronesia: Azores	PreservedSpecimen	{â€œprojectâ€:â€MACDIVâ€œ}	9521c830-6585-4c40-a05f-68969d85c648	417	Gabriel, R.	2	2	individuals	1 female	1 juvenile	naturalised	present	PIC_Plot 5_FSN_S04	Borges, P.A.V.	2016	Lathys dentichelis (Simon, 1883)	Animalia	Arthropoda	Arachnida	Araneae	Dictynidae	Lathys	dentichelis	species	Simon, 1883
TER_Plot 4_AAS_S01	PhysicalObject	https://creativecommons.org/licenses/by/4.0/legalcode	0a80feca-b411-428a-a34e-c5c2fa07cdba	1366b359-8936-4e40-be36-1f1e1eb6d2b0	UAc	DTP	Spiders from Macaronesia: Azores	PreservedSpecimen	{â€œprojectâ€:â€NETBIOMEâ€œ}	5109fdc9-f5f5-4f39-9600-2b7036932049	418	Guerreiro, O.	1	1	individuals	1 female		endemic	present	TER_Plot 4_AAS_S01	Borges, P.A.V.	2012	Canariphantes acoreensis (Wunderlich, 1992)	Animalia	Arthropoda	Arachnida	Araneae	Linyphiidae	Canariphantes	acoreensis	species	(Wunderlich, 1992)
TER_Plot 4_AAS_S03	PhysicalObject	https://creativecommons.org/licenses/by/4.0/legalcode	0a80feca-b411-428a-a34e-c5c2fa07cdba	1366b359-8936-4e40-be36-1f1e1eb6d2b0	UAc	DTP	Spiders from Macaronesia: Azores	PreservedSpecimen	{â€œprojectâ€:â€NETBIOMEâ€œ}	85cbd469-2570-43f4-919a-9e31cae5ae18	419	Borges, P.A.V.	3	3	individuals	2 females	1 juvenile	endemic	present	TER_Plot 4_AAS_S03	Borges, P.A.V.	2012	Canariphantes acoreensis (Wunderlich, 1992)	Animalia	Arthropoda	Arachnida	Araneae	Linyphiidae	Canariphantes	acoreensis	species	(Wunderlich, 1992)
TER_Plot 4_AAS_S04	PhysicalObject	https://creativecommons.org/licenses/by/4.0/legalcode	0a80feca-b411-428a-a34e-c5c2fa07cdba	1366b359-8936-4e40-be36-1f1e1eb6d2b0	UAc	DTP	Spiders from Macaronesia: Azores	PreservedSpecimen	{â€œprojectâ€:â€NETBIOMEâ€œ}	30d29ffd-e681-4e79-b94a-a52acf47b0c5	420	Cardoso, P.	1	1	individuals	1 male		endemic	present	TER_Plot 4_AAS_S04	Borges, P.A.V.	2012	Canariphantes acoreensis (Wunderlich, 1992)	Animalia	Arthropoda	Arachnida	Araneae	Linyphiidae	Canariphantes	acoreensis	species	(Wunderlich, 1992)
TER_Plot 4_PIT_S05	PhysicalObject	https://creativecommons.org/licenses/by/4.0/legalcode	0a80feca-b411-428a-a34e-c5c2fa07cdba	1366b359-8936-4e40-be36-1f1e1eb6d2b0	UAc	DTP	Spiders from Macaronesia: Azores	PreservedSpecimen	{â€œprojectâ€:â€NETBIOMEâ€œ}	4f22d199-70e7-4eb6-aa87-219f7e2cfb10	421	Borges, P.A.V.	5	5	individuals	1 male	4 juveniles	endemic	present	TER_Plot 4_PIT_S05	Borges, P.A.V.	2012	Canariphantes acoreensis (Wunderlich, 1992)	Animalia	Arthropoda	Arachnida	Araneae	Linyphiidae	Canariphantes	acoreensis	species	(Wunderlich, 1992)
TER_Plot 4_PIT_S01	PhysicalObject	https://creativecommons.org/licenses/by/4.0/legalcode	0a80feca-b411-428a-a34e-c5c2fa07cdba	1366b359-8936-4e40-be36-1f1e1eb6d2b0	UAc	DTP	Spiders from Macaronesia: Azores	PreservedSpecimen	{â€œprojectâ€:â€NETBIOMEâ€œ}	5bac1889-0ecd-4034-b89c-9f55e3571fdd	422	Borges, P.A.V.	1	1	individuals	1 male		endemic	present	TER_Plot 4_PIT_S01	Borges, P.A.V.	2012	Canariphantes acoreensis (Wunderlich, 1992)	Animalia	Arthropoda	Arachnida	Araneae	Linyphiidae	Canariphantes	acoreensis	species	(Wunderlich, 1992)
TER_Plot 4_PIT_S12	PhysicalObject	https://creativecommons.org/licenses/by/4.0/legalcode	0a80feca-b411-428a-a34e-c5c2fa07cdba	1366b359-8936-4e40-be36-1f1e1eb6d2b0	UAc	DTP	Spiders from Macaronesia: Azores	PreservedSpecimen	{â€œprojectâ€:â€NETBIOMEâ€œ}	10c3578e-2320-479d-bd78-98ef5a67124c	423	Borges, P.A.V.	2	2	individuals	1 male	1 juvenile	endemic	present	TER_Plot 4_PIT_S12	Borges, P.A.V.	2012	Canariphantes acoreensis (Wunderlich, 1992)	Animalia	Arthropoda	Arachnida	Araneae	Linyphiidae	Canariphantes	acoreensis	species	(Wunderlich, 1992)
TER_Plot 4_PIT_S01	PhysicalObject	https://creativecommons.org/licenses/by/4.0/legalcode	0a80feca-b411-428a-a34e-c5c2fa07cdba	1366b359-8936-4e40-be36-1f1e1eb6d2b0	UAc	DTP	Spiders from Macaronesia: Azores	PreservedSpecimen	{â€œprojectâ€:â€NETBIOMEâ€œ}	caaa855f-c47c-4150-a530-37071f8eb0a7	424	Borges, P.A.V.	1	1	individuals	1 female		endemic	present	TER_Plot 4_PIT_S01	Borges, P.A.V.	2012	Canariphantes acoreensis (Wunderlich, 1992)	Animalia	Arthropoda	Arachnida	Araneae	Linyphiidae	Canariphantes	acoreensis	species	(Wunderlich, 1992)
TER_Plot 4_PIT_S08	PhysicalObject	https://creativecommons.org/licenses/by/4.0/legalcode	0a80feca-b411-428a-a34e-c5c2fa07cdba	1366b359-8936-4e40-be36-1f1e1eb6d2b0	UAc	DTP	Spiders from Macaronesia: Azores	PreservedSpecimen	{â€œprojectâ€:â€NETBIOMEâ€œ}	5e51c68b-6cb0-4a9e-96ce-7dfe97072843	425	Borges, P.A.V.	1	1	individuals	1 female		endemic	present	TER_Plot 4_PIT_S08	Borges, P.A.V.	2012	Canariphantes acoreensis (Wunderlich, 1992)	Animalia	Arthropoda	Arachnida	Araneae	Linyphiidae	Canariphantes	acoreensis	species	(Wunderlich, 1992)
TER_Plot 4_PIT_S03	PhysicalObject	https://creativecommons.org/licenses/by/4.0/legalcode	0a80feca-b411-428a-a34e-c5c2fa07cdba	1366b359-8936-4e40-be36-1f1e1eb6d2b0	UAc	DTP	Spiders from Macaronesia: Azores	PreservedSpecimen	{â€œprojectâ€:â€NETBIOMEâ€œ}	47460502-6fbc-4ffa-b6e8-74e6bfbff0fa	426	Borges, P.A.V.	3	3	individuals	1 male	2 juveniles	endemic	present	TER_Plot 4_PIT_S03	Borges, P.A.V.	2012	Canariphantes acoreensis (Wunderlich, 1992)	Animalia	Arthropoda	Arachnida	Araneae	Linyphiidae	Canariphantes	acoreensis	species	(Wunderlich, 1992)
TER_ChambreA_AAS_S02	PhysicalObject	https://creativecommons.org/licenses/by/4.0/legalcode	0a80feca-b411-428a-a34e-c5c2fa07cdba	1366b359-8936-4e40-be36-1f1e1eb6d2b0	UAc	DTP	Spiders from Macaronesia: Azores	PreservedSpecimen	{â€œprojectâ€:â€NETBIOMEâ€œ}	c515a6c5-3844-40b5-922f-bca88a0ff2a6	427	Cardoso, P.	3	3	individuals	2 females	1 juvenile	endemic	present	TER_ChambreA_AAS_S02	Borges, P.A.V.	2012	Canariphantes acoreensis (Wunderlich, 1992)	Animalia	Arthropoda	Arachnida	Araneae	Linyphiidae	Canariphantes	acoreensis	species	(Wunderlich, 1992)
TER_ChambreA_AAS_S03	PhysicalObject	https://creativecommons.org/licenses/by/4.0/legalcode	0a80feca-b411-428a-a34e-c5c2fa07cdba	1366b359-8936-4e40-be36-1f1e1eb6d2b0	UAc	DTP	Spiders from Macaronesia: Azores	PreservedSpecimen	{â€œprojectâ€:â€NETBIOMEâ€œ}	e3c87855-5169-4434-b0c5-6908898720fa	428	Guerreiro, O.	1	1	individuals	1 female		endemic	present	TER_ChambreA_AAS_S03	Borges, P.A.V.	2012	Canariphantes acoreensis (Wunderlich, 1992)	Animalia	Arthropoda	Arachnida	Araneae	Linyphiidae	Canariphantes	acoreensis	species	(Wunderlich, 1992)
TER_ChambreA_PIT_S08	PhysicalObject	https://creativecommons.org/licenses/by/4.0/legalcode	0a80feca-b411-428a-a34e-c5c2fa07cdba	1366b359-8936-4e40-be36-1f1e1eb6d2b0	UAc	DTP	Spiders from Macaronesia: Azores	PreservedSpecimen	{â€œprojectâ€:â€NETBIOMEâ€œ}	9efec5c8-7ba5-4f59-b480-0831d55b20f4	429	Borges, P.A.V.	2	2	individuals	2 males		endemic	present	TER_ChambreA_PIT_S08	Borges, P.A.V.	2012	Canariphantes acoreensis (Wunderlich, 1992)	Animalia	Arthropoda	Arachnida	Araneae	Linyphiidae	Canariphantes	acoreensis	species	(Wunderlich, 1992)
TER_ChambreA_PIT_S02	PhysicalObject	https://creativecommons.org/licenses/by/4.0/legalcode	0a80feca-b411-428a-a34e-c5c2fa07cdba	1366b359-8936-4e40-be36-1f1e1eb6d2b0	UAc	DTP	Spiders from Macaronesia: Azores	PreservedSpecimen	{â€œprojectâ€:â€NETBIOMEâ€œ}	c5204c39-d1ee-4849-acc0-caf4f66b6761	430	Borges, P.A.V.	1	1	individuals	1 male		endemic	present	TER_ChambreA_PIT_S02	Borges, P.A.V.	2012	Canariphantes acoreensis (Wunderlich, 1992)	Animalia	Arthropoda	Arachnida	Araneae	Linyphiidae	Canariphantes	acoreensis	species	(Wunderlich, 1992)
TER_Pico Alto Nascente_PIT_S10	PhysicalObject	https://creativecommons.org/licenses/by/4.0/legalcode	0a80feca-b411-428a-a34e-c5c2fa07cdba	1366b359-8936-4e40-be36-1f1e1eb6d2b0	UAc	DTP	Spiders from Macaronesia: Azores	PreservedSpecimen	{â€œprojectâ€:â€NETBIOMEâ€œ}	d829a865-8e78-4a4c-9335-4e1ec27cf2d0	431	Borges, P.A.V.	2	2	individuals	1 male	1 juvenile	endemic	present	TER_Pico Alto Nascente_PIT_S10	Borges, P.A.V.	2012	Canariphantes acoreensis (Wunderlich, 1992)	Animalia	Arthropoda	Arachnida	Araneae	Linyphiidae	Canariphantes	acoreensis	species	(Wunderlich, 1992)
TER_Plot 3_AAS_S02	PhysicalObject	https://creativecommons.org/licenses/by/4.0/legalcode	0a80feca-b411-428a-a34e-c5c2fa07cdba	1366b359-8936-4e40-be36-1f1e1eb6d2b0	UAc	DTP	Spiders from Macaronesia: Azores	PreservedSpecimen	{â€œprojectâ€:â€NETBIOMEâ€œ}	6a6116c2-232b-41c6-9267-b5f16c107a3e	432	Cardoso, P.	1	1	individuals	1 female		endemic	present	TER_Plot 3_AAS_S02	Borges, P.A.V.	2012	Canariphantes acoreensis (Wunderlich, 1992)	Animalia	Arthropoda	Arachnida	Araneae	Linyphiidae	Canariphantes	acoreensis	species	(Wunderlich, 1992)
TER_Plot 3_PIT_S09	PhysicalObject	https://creativecommons.org/licenses/by/4.0/legalcode	0a80feca-b411-428a-a34e-c5c2fa07cdba	1366b359-8936-4e40-be36-1f1e1eb6d2b0	UAc	DTP	Spiders from Macaronesia: Azores	PreservedSpecimen	{â€œprojectâ€:â€NETBIOMEâ€œ}	94b167a6-a7b6-43ad-bc76-66bf5d2f0486	433	Borges, P.A.V.	1	1	individuals	1 male		endemic	present	TER_Plot 3_PIT_S09	Borges, P.A.V.	2012	Canariphantes acoreensis (Wunderlich, 1992)	Animalia	Arthropoda	Arachnida	Araneae	Linyphiidae	Canariphantes	acoreensis	species	(Wunderlich, 1992)
TER_Plot 3_PIT_S01	PhysicalObject	https://creativecommons.org/licenses/by/4.0/legalcode	0a80feca-b411-428a-a34e-c5c2fa07cdba	1366b359-8936-4e40-be36-1f1e1eb6d2b0	UAc	DTP	Spiders from Macaronesia: Azores	PreservedSpecimen	{â€œprojectâ€:â€NETBIOMEâ€œ}	fe0678e9-e44e-4ee3-beb4-0bd592c15d93	434	Borges, P.A.V.	1	1	individuals	1 male		endemic	present	TER_Plot 3_PIT_S01	Borges, P.A.V.	2012	Canariphantes acoreensis (Wunderlich, 1992)	Animalia	Arthropoda	Arachnida	Araneae	Linyphiidae	Canariphantes	acoreensis	species	(Wunderlich, 1992)
TER_Plot 3_PIT_S01	PhysicalObject	https://creativecommons.org/licenses/by/4.0/legalcode	0a80feca-b411-428a-a34e-c5c2fa07cdba	1366b359-8936-4e40-be36-1f1e1eb6d2b0	UAc	DTP	Spiders from Macaronesia: Azores	PreservedSpecimen	{â€œprojectâ€:â€NETBIOMEâ€œ}	ae39223f-4cb6-4118-a759-5a25f7d2685d	435	Borges, P.A.V.	1	1	individuals	1 male		endemic	present	TER_Plot 3_PIT_S01	Borges, P.A.V.	2012	Canariphantes acoreensis (Wunderlich, 1992)	Animalia	Arthropoda	Arachnida	Araneae	Linyphiidae	Canariphantes	acoreensis	species	(Wunderlich, 1992)
TER_Plot 3_PIT_S09	PhysicalObject	https://creativecommons.org/licenses/by/4.0/legalcode	0a80feca-b411-428a-a34e-c5c2fa07cdba	1366b359-8936-4e40-be36-1f1e1eb6d2b0	UAc	DTP	Spiders from Macaronesia: Azores	PreservedSpecimen	{â€œprojectâ€:â€NETBIOMEâ€œ}	62134176-2e5c-4477-82d5-648a87aa6313	436	Borges, P.A.V.	1	1	individuals	1 female		endemic	present	TER_Plot 3_PIT_S09	Borges, P.A.V.	2012	Canariphantes acoreensis (Wunderlich, 1992)	Animalia	Arthropoda	Arachnida	Araneae	Linyphiidae	Canariphantes	acoreensis	species	(Wunderlich, 1992)
TER_Plot 3_PIT_S11	PhysicalObject	https://creativecommons.org/licenses/by/4.0/legalcode	0a80feca-b411-428a-a34e-c5c2fa07cdba	1366b359-8936-4e40-be36-1f1e1eb6d2b0	UAc	DTP	Spiders from Macaronesia: Azores	PreservedSpecimen	{â€œprojectâ€:â€NETBIOMEâ€œ}	6670a103-9b36-47d7-ba72-3c86ff782f9f	437	Borges, P.A.V.	2	2	individuals	1 female	1 juvenile	endemic	present	TER_Plot 3_PIT_S11	Borges, P.A.V.	2012	Canariphantes acoreensis (Wunderlich, 1992)	Animalia	Arthropoda	Arachnida	Araneae	Linyphiidae	Canariphantes	acoreensis	species	(Wunderlich, 1992)
TER_Plot 3_PIT_S02	PhysicalObject	https://creativecommons.org/licenses/by/4.0/legalcode	0a80feca-b411-428a-a34e-c5c2fa07cdba	1366b359-8936-4e40-be36-1f1e1eb6d2b0	UAc	DTP	Spiders from Macaronesia: Azores	PreservedSpecimen	{â€œprojectâ€:â€NETBIOMEâ€œ}	b0ea1a5f-b171-493c-8ae9-1b1b503d6656	438	Borges, P.A.V.	1	1	individuals	1 male		endemic	present	TER_Plot 3_PIT_S02	Borges, P.A.V.	2012	Canariphantes acoreensis (Wunderlich, 1992)	Animalia	Arthropoda	Arachnida	Araneae	Linyphiidae	Canariphantes	acoreensis	species	(Wunderlich, 1992)
TER_Plot 3_PIT_S02	PhysicalObject	https://creativecommons.org/licenses/by/4.0/legalcode	0a80feca-b411-428a-a34e-c5c2fa07cdba	1366b359-8936-4e40-be36-1f1e1eb6d2b0	UAc	DTP	Spiders from Macaronesia: Azores	PreservedSpecimen	{â€œprojectâ€:â€NETBIOMEâ€œ}	e144f5e8-9deb-4112-92a4-56d0740b5982	439	Borges, P.A.V.	2	2	individuals	1 male | 1 female		endemic	present	TER_Plot 3_PIT_S02	Borges, P.A.V.	2012	Canariphantes acoreensis (Wunderlich, 1992)	Animalia	Arthropoda	Arachnida	Araneae	Linyphiidae	Canariphantes	acoreensis	species	(Wunderlich, 1992)
TER_Plot 3_PIT_S04	PhysicalObject	https://creativecommons.org/licenses/by/4.0/legalcode	0a80feca-b411-428a-a34e-c5c2fa07cdba	1366b359-8936-4e40-be36-1f1e1eb6d2b0	UAc	DTP	Spiders from Macaronesia: Azores	PreservedSpecimen	{â€œprojectâ€:â€NETBIOMEâ€œ}	89464348-b809-4ef4-aa57-a40d1b25ebe1	440	Borges, P.A.V.	2	2	individuals	1 male	1 juvenile	endemic	present	TER_Plot 3_PIT_S04	Borges, P.A.V.	2012	Canariphantes acoreensis (Wunderlich, 1992)	Animalia	Arthropoda	Arachnida	Araneae	Linyphiidae	Canariphantes	acoreensis	species	(Wunderlich, 1992)
TER_Plot 3_PIT_S02	PhysicalObject	https://creativecommons.org/licenses/by/4.0/legalcode	0a80feca-b411-428a-a34e-c5c2fa07cdba	1366b359-8936-4e40-be36-1f1e1eb6d2b0	UAc	DTP	Spiders from Macaronesia: Azores	PreservedSpecimen	{â€œprojectâ€:â€NETBIOMEâ€œ}	36e17541-b60d-4445-96ce-5bd36934150d	441	Borges, P.A.V.	2	2	individuals	1 male	1 juvenile	endemic	present	TER_Plot 3_PIT_S02	Borges, P.A.V.	2012	Canariphantes acoreensis (Wunderlich, 1992)	Animalia	Arthropoda	Arachnida	Araneae	Linyphiidae	Canariphantes	acoreensis	species	(Wunderlich, 1992)
TER_Plot 3_PIT_S07	PhysicalObject	https://creativecommons.org/licenses/by/4.0/legalcode	0a80feca-b411-428a-a34e-c5c2fa07cdba	1366b359-8936-4e40-be36-1f1e1eb6d2b0	UAc	DTP	Spiders from Macaronesia: Azores	PreservedSpecimen	{â€œprojectâ€:â€NETBIOMEâ€œ}	6e756296-2954-4427-8e0f-b4f1188ef9b6	442	Borges, P.A.V.	1	1	individuals	1 male		endemic	present	TER_Plot 3_PIT_S07	Borges, P.A.V.	2012	Canariphantes acoreensis (Wunderlich, 1992)	Animalia	Arthropoda	Arachnida	Araneae	Linyphiidae	Canariphantes	acoreensis	species	(Wunderlich, 1992)
TER_Lomba_AAS_S02	PhysicalObject	https://creativecommons.org/licenses/by/4.0/legalcode	0a80feca-b411-428a-a34e-c5c2fa07cdba	1366b359-8936-4e40-be36-1f1e1eb6d2b0	UAc	DTP	Spiders from Macaronesia: Azores	PreservedSpecimen	{â€œprojectâ€:â€NETBIOMEâ€œ}	b21e68e6-325f-4a94-b5d2-c0bd420c5e88	443	Nunes, R.	1	1	individuals	1 female		endemic	present	TER_Lomba_AAS_S02	Borges, P.A.V.	2012	Canariphantes acoreensis (Wunderlich, 1992)	Animalia	Arthropoda	Arachnida	Araneae	Linyphiidae	Canariphantes	acoreensis	species	(Wunderlich, 1992)
TER_Lomba_PIT_S10	PhysicalObject	https://creativecommons.org/licenses/by/4.0/legalcode	0a80feca-b411-428a-a34e-c5c2fa07cdba	1366b359-8936-4e40-be36-1f1e1eb6d2b0	UAc	DTP	Spiders from Macaronesia: Azores	PreservedSpecimen	{â€œprojectâ€:â€NETBIOMEâ€œ}	e96dbd80-6932-4bf0-88fa-b0fcaf0e66dd	444	Borges, P.A.V.	1	1	individuals	1 male		endemic	present	TER_Lomba_PIT_S10	Borges, P.A.V.	2012	Canariphantes acoreensis (Wunderlich, 1992)	Animalia	Arthropoda	Arachnida	Araneae	Linyphiidae	Canariphantes	acoreensis	species	(Wunderlich, 1992)
TER_Lomba_PIT_S02	PhysicalObject	https://creativecommons.org/licenses/by/4.0/legalcode	0a80feca-b411-428a-a34e-c5c2fa07cdba	1366b359-8936-4e40-be36-1f1e1eb6d2b0	UAc	DTP	Spiders from Macaronesia: Azores	PreservedSpecimen	{â€œprojectâ€:â€NETBIOMEâ€œ}	15673bba-9a22-4bd4-a056-23ced81d02fc	445	Borges, P.A.V.	2	2	individuals	1 male	1 juvenile	endemic	present	TER_Lomba_PIT_S02	Borges, P.A.V.	2012	Canariphantes acoreensis (Wunderlich, 1992)	Animalia	Arthropoda	Arachnida	Araneae	Linyphiidae	Canariphantes	acoreensis	species	(Wunderlich, 1992)
TER_Lomba_PIT_S03	PhysicalObject	https://creativecommons.org/licenses/by/4.0/legalcode	0a80feca-b411-428a-a34e-c5c2fa07cdba	1366b359-8936-4e40-be36-1f1e1eb6d2b0	UAc	DTP	Spiders from Macaronesia: Azores	PreservedSpecimen	{â€œprojectâ€:â€NETBIOMEâ€œ}	93afdd63-0c66-4e23-ac1c-91b4c30b81dc	446	Borges, P.A.V.	1	1	individuals	1 male		endemic	present	TER_Lomba_PIT_S03	Borges, P.A.V.	2012	Canariphantes acoreensis (Wunderlich, 1992)	Animalia	Arthropoda	Arachnida	Araneae	Linyphiidae	Canariphantes	acoreensis	species	(Wunderlich, 1992)
TER_Plot 5_AAS_S01	PhysicalObject	https://creativecommons.org/licenses/by/4.0/legalcode	0a80feca-b411-428a-a34e-c5c2fa07cdba	1366b359-8936-4e40-be36-1f1e1eb6d2b0	UAc	DTP	Spiders from Macaronesia: Azores	PreservedSpecimen	{â€œprojectâ€:â€NETBIOMEâ€œ}	b28f6f4b-1d18-4989-a78e-a2aab0b82652	447	Rigal, F	1	1	individuals	1 female		endemic	present	TER_Plot 5_AAS_S01	Borges, P.A.V.	2012	Canariphantes acoreensis (Wunderlich, 1992)	Animalia	Arthropoda	Arachnida	Araneae	Linyphiidae	Canariphantes	acoreensis	species	(Wunderlich, 1992)
TER_Plot 5_AAS_S03	PhysicalObject	https://creativecommons.org/licenses/by/4.0/legalcode	0a80feca-b411-428a-a34e-c5c2fa07cdba	1366b359-8936-4e40-be36-1f1e1eb6d2b0	UAc	DTP	Spiders from Macaronesia: Azores	PreservedSpecimen	{â€œprojectâ€:â€NETBIOMEâ€œ}	1276836c-69b4-4b26-a0da-8eaa297bfdfa	448	Borges, P.A.V.	5	5	individuals	2 females	3 juveniles	endemic	present	TER_Plot 5_AAS_S03	Borges, P.A.V.	2012	Canariphantes acoreensis (Wunderlich, 1992)	Animalia	Arthropoda	Arachnida	Araneae	Linyphiidae	Canariphantes	acoreensis	species	(Wunderlich, 1992)
TER_Plot 5_PIT_S06	PhysicalObject	https://creativecommons.org/licenses/by/4.0/legalcode	0a80feca-b411-428a-a34e-c5c2fa07cdba	1366b359-8936-4e40-be36-1f1e1eb6d2b0	UAc	DTP	Spiders from Macaronesia: Azores	PreservedSpecimen	{â€œprojectâ€:â€NETBIOMEâ€œ}	48912c2c-28a9-437d-bb5b-1b5c8244a919	449	Borges, P.A.V.	2	2	individuals	1 male | 1 female		endemic	present	TER_Plot 5_PIT_S06	Borges, P.A.V.	2012	Canariphantes acoreensis (Wunderlich, 1992)	Animalia	Arthropoda	Arachnida	Araneae	Linyphiidae	Canariphantes	acoreensis	species	(Wunderlich, 1992)
TER_Plot 5_PIT_S04	PhysicalObject	https://creativecommons.org/licenses/by/4.0/legalcode	0a80feca-b411-428a-a34e-c5c2fa07cdba	1366b359-8936-4e40-be36-1f1e1eb6d2b0	UAc	DTP	Spiders from Macaronesia: Azores	PreservedSpecimen	{â€œprojectâ€:â€NETBIOMEâ€œ}	d54b44a3-f758-4a09-b3d6-ccda374f44ae	450	Borges, P.A.V.	6	6	individuals	1 female	5 juveniles	endemic	present	TER_Plot 5_PIT_S04	Borges, P.A.V.	2012	Canariphantes acoreensis (Wunderlich, 1992)	Animalia	Arthropoda	Arachnida	Araneae	Linyphiidae	Canariphantes	acoreensis	species	(Wunderlich, 1992)
TER_Plot 5_PIT_S01	PhysicalObject	https://creativecommons.org/licenses/by/4.0/legalcode	0a80feca-b411-428a-a34e-c5c2fa07cdba	1366b359-8936-4e40-be36-1f1e1eb6d2b0	UAc	DTP	Spiders from Macaronesia: Azores	PreservedSpecimen	{â€œprojectâ€:â€NETBIOMEâ€œ}	16bd51a2-99ee-4146-90a8-8362573f93e1	451	Borges, P.A.V.	3	3	individuals	1 female	2 juveniles	endemic	present	TER_Plot 5_PIT_S01	Borges, P.A.V.	2012	Canariphantes acoreensis (Wunderlich, 1992)	Animalia	Arthropoda	Arachnida	Araneae	Linyphiidae	Canariphantes	acoreensis	species	(Wunderlich, 1992)
TER_Plot 5_PIT_S04	PhysicalObject	https://creativecommons.org/licenses/by/4.0/legalcode	0a80feca-b411-428a-a34e-c5c2fa07cdba	1366b359-8936-4e40-be36-1f1e1eb6d2b0	UAc	DTP	Spiders from Macaronesia: Azores	PreservedSpecimen	{â€œprojectâ€:â€NETBIOMEâ€œ}	2656d71c-c8de-464c-a8ca-6e85563f2a98	452	Borges, P.A.V.	2	2	individuals	1 male	1 juvenile	endemic	present	TER_Plot 5_PIT_S04	Borges, P.A.V.	2012	Canariphantes acoreensis (Wunderlich, 1992)	Animalia	Arthropoda	Arachnida	Araneae	Linyphiidae	Canariphantes	acoreensis	species	(Wunderlich, 1992)
TER_Plot 5_PIT_S05	PhysicalObject	https://creativecommons.org/licenses/by/4.0/legalcode	0a80feca-b411-428a-a34e-c5c2fa07cdba	1366b359-8936-4e40-be36-1f1e1eb6d2b0	UAc	DTP	Spiders from Macaronesia: Azores	PreservedSpecimen	{â€œprojectâ€:â€NETBIOMEâ€œ}	e531282b-c95e-4724-b911-6ec0e74960a1	453	Borges, P.A.V.	11	11	individuals	2 males | 2 females	7 juveniles	endemic	present	TER_Plot 5_PIT_S05	Borges, P.A.V.	2012	Canariphantes acoreensis (Wunderlich, 1992)	Animalia	Arthropoda	Arachnida	Araneae	Linyphiidae	Canariphantes	acoreensis	species	(Wunderlich, 1992)
TER_Plot 5_PIT_S06	PhysicalObject	https://creativecommons.org/licenses/by/4.0/legalcode	0a80feca-b411-428a-a34e-c5c2fa07cdba	1366b359-8936-4e40-be36-1f1e1eb6d2b0	UAc	DTP	Spiders from Macaronesia: Azores	PreservedSpecimen	{â€œprojectâ€:â€NETBIOMEâ€œ}	29a37059-9c29-40d5-bb71-0a8a5991a406	454	Borges, P.A.V.	7	7	individuals	2 females	5 juveniles	endemic	present	TER_Plot 5_PIT_S06	Borges, P.A.V.	2012	Canariphantes acoreensis (Wunderlich, 1992)	Animalia	Arthropoda	Arachnida	Araneae	Linyphiidae	Canariphantes	acoreensis	species	(Wunderlich, 1992)
TER_Plot 5_PIT_S05	PhysicalObject	https://creativecommons.org/licenses/by/4.0/legalcode	0a80feca-b411-428a-a34e-c5c2fa07cdba	1366b359-8936-4e40-be36-1f1e1eb6d2b0	UAc	DTP	Spiders from Macaronesia: Azores	PreservedSpecimen	{â€œprojectâ€:â€NETBIOMEâ€œ}	6b5f60d2-a725-47dc-8621-9111b3b12332	455	Borges, P.A.V.	3	3	individuals	1 male	2 juveniles	endemic	present	TER_Plot 5_PIT_S05	Borges, P.A.V.	2012	Canariphantes acoreensis (Wunderlich, 1992)	Animalia	Arthropoda	Arachnida	Araneae	Linyphiidae	Canariphantes	acoreensis	species	(Wunderlich, 1992)
TER_Plot 5_PIT_S02	PhysicalObject	https://creativecommons.org/licenses/by/4.0/legalcode	0a80feca-b411-428a-a34e-c5c2fa07cdba	1366b359-8936-4e40-be36-1f1e1eb6d2b0	UAc	DTP	Spiders from Macaronesia: Azores	PreservedSpecimen	{â€œprojectâ€:â€NETBIOMEâ€œ}	44a137a8-d468-4a65-a31b-71aa9e48fca8	456	Borges, P.A.V.	5	5	individuals	2 females	3 juveniles	endemic	present	TER_Plot 5_PIT_S02	Borges, P.A.V.	2012	Canariphantes acoreensis (Wunderlich, 1992)	Animalia	Arthropoda	Arachnida	Araneae	Linyphiidae	Canariphantes	acoreensis	species	(Wunderlich, 1992)
TER_Plot 5_PIT_S07	PhysicalObject	https://creativecommons.org/licenses/by/4.0/legalcode	0a80feca-b411-428a-a34e-c5c2fa07cdba	1366b359-8936-4e40-be36-1f1e1eb6d2b0	UAc	DTP	Spiders from Macaronesia: Azores	PreservedSpecimen	{â€œprojectâ€:â€NETBIOMEâ€œ}	e640477a-5113-4a34-bf08-57bd30729d6f	457	Borges, P.A.V.	9	9	individuals	1 male | 1 female	7 juveniles	endemic	present	TER_Plot 5_PIT_S07	Borges, P.A.V.	2012	Canariphantes acoreensis (Wunderlich, 1992)	Animalia	Arthropoda	Arachnida	Araneae	Linyphiidae	Canariphantes	acoreensis	species	(Wunderlich, 1992)
TER_Plot 5_PIT_S11	PhysicalObject	https://creativecommons.org/licenses/by/4.0/legalcode	0a80feca-b411-428a-a34e-c5c2fa07cdba	1366b359-8936-4e40-be36-1f1e1eb6d2b0	UAc	DTP	Spiders from Macaronesia: Azores	PreservedSpecimen	{â€œprojectâ€:â€NETBIOMEâ€œ}	835f1960-76d4-4a00-808d-a5e1eb0865d1	458	Borges, P.A.V.	6	6	individuals	1 female	5 juveniles	endemic	present	TER_Plot 5_PIT_S11	Borges, P.A.V.	2012	Canariphantes acoreensis (Wunderlich, 1992)	Animalia	Arthropoda	Arachnida	Araneae	Linyphiidae	Canariphantes	acoreensis	species	(Wunderlich, 1992)
TER_Plot 5_PIT_S10	PhysicalObject	https://creativecommons.org/licenses/by/4.0/legalcode	0a80feca-b411-428a-a34e-c5c2fa07cdba	1366b359-8936-4e40-be36-1f1e1eb6d2b0	UAc	DTP	Spiders from Macaronesia: Azores	PreservedSpecimen	{â€œprojectâ€:â€NETBIOMEâ€œ}	cb1016ec-1482-492b-94ab-609d19c2adcb	459	Borges, P.A.V.	4	4	individuals	1 male	3 juveniles	endemic	present	TER_Plot 5_PIT_S10	Borges, P.A.V.	2012	Canariphantes acoreensis (Wunderlich, 1992)	Animalia	Arthropoda	Arachnida	Araneae	Linyphiidae	Canariphantes	acoreensis	species	(Wunderlich, 1992)
TER_Plot 5_PIT_S09	PhysicalObject	https://creativecommons.org/licenses/by/4.0/legalcode	0a80feca-b411-428a-a34e-c5c2fa07cdba	1366b359-8936-4e40-be36-1f1e1eb6d2b0	UAc	DTP	Spiders from Macaronesia: Azores	PreservedSpecimen	{â€œprojectâ€:â€NETBIOMEâ€œ}	0ac7cf51-e6c1-4a9c-b72a-45feb5ebdfa4	460	Borges, P.A.V.	6	6	individuals	1 female	5 juveniles	endemic	present	TER_Plot 5_PIT_S09	Borges, P.A.V.	2012	Canariphantes acoreensis (Wunderlich, 1992)	Animalia	Arthropoda	Arachnida	Araneae	Linyphiidae	Canariphantes	acoreensis	species	(Wunderlich, 1992)
TER_Plot 6_PIT_S12	PhysicalObject	https://creativecommons.org/licenses/by/4.0/legalcode	0a80feca-b411-428a-a34e-c5c2fa07cdba	1366b359-8936-4e40-be36-1f1e1eb6d2b0	UAc	DTP	Spiders from Macaronesia: Azores	PreservedSpecimen	{â€œprojectâ€:â€NETBIOMEâ€œ}	e2ef8cac-fd9e-409c-87a9-e90a7314dcb1	461	Borges, P.A.V.	1	1	individuals	1 male		endemic	present	TER_Plot 6_PIT_S12	Borges, P.A.V.	2012	Canariphantes acoreensis (Wunderlich, 1992)	Animalia	Arthropoda	Arachnida	Araneae	Linyphiidae	Canariphantes	acoreensis	species	(Wunderlich, 1992)
TER_Plot 6_PIT_S01	PhysicalObject	https://creativecommons.org/licenses/by/4.0/legalcode	0a80feca-b411-428a-a34e-c5c2fa07cdba	1366b359-8936-4e40-be36-1f1e1eb6d2b0	UAc	DTP	Spiders from Macaronesia: Azores	PreservedSpecimen	{â€œprojectâ€:â€NETBIOMEâ€œ}	a3f9c74f-c0a8-4c53-ad5b-67d701b1ec95	462	Borges, P.A.V.	4	4	individuals	1 male	3 juveniles	endemic	present	TER_Plot 6_PIT_S01	Borges, P.A.V.	2012	Canariphantes acoreensis (Wunderlich, 1992)	Animalia	Arthropoda	Arachnida	Araneae	Linyphiidae	Canariphantes	acoreensis	species	(Wunderlich, 1992)
TER_Plot 6_PIT_S12	PhysicalObject	https://creativecommons.org/licenses/by/4.0/legalcode	0a80feca-b411-428a-a34e-c5c2fa07cdba	1366b359-8936-4e40-be36-1f1e1eb6d2b0	UAc	DTP	Spiders from Macaronesia: Azores	PreservedSpecimen	{â€œprojectâ€:â€NETBIOMEâ€œ}	8cc59368-b9b1-480a-ad7a-065b270ece30	463	Borges, P.A.V.	6	6	individuals	1 male	5 juveniles	endemic	present	TER_Plot 6_PIT_S12	Borges, P.A.V.	2012	Canariphantes acoreensis (Wunderlich, 1992)	Animalia	Arthropoda	Arachnida	Araneae	Linyphiidae	Canariphantes	acoreensis	species	(Wunderlich, 1992)
TER_Lagoa Pinheiro B_PIT_S10	PhysicalObject	https://creativecommons.org/licenses/by/4.0/legalcode	0a80feca-b411-428a-a34e-c5c2fa07cdba	1366b359-8936-4e40-be36-1f1e1eb6d2b0	UAc	DTP	Spiders from Macaronesia: Azores	PreservedSpecimen	{â€œprojectâ€:â€NETBIOMEâ€œ}	75728cf9-d7ff-4f6f-a14f-67b3c2591ddf	464	Borges, P.A.V.	1	1	individuals	1 male		endemic	present	TER_Lagoa Pinheiro B_PIT_S10	Borges, P.A.V.	2012	Canariphantes acoreensis (Wunderlich, 1992)	Animalia	Arthropoda	Arachnida	Araneae	Linyphiidae	Canariphantes	acoreensis	species	(Wunderlich, 1992)
TER_Lagoa Pinheiro B_PIT_S07	PhysicalObject	https://creativecommons.org/licenses/by/4.0/legalcode	0a80feca-b411-428a-a34e-c5c2fa07cdba	1366b359-8936-4e40-be36-1f1e1eb6d2b0	UAc	DTP	Spiders from Macaronesia: Azores	PreservedSpecimen	{â€œprojectâ€:â€NETBIOMEâ€œ}	45bd70fb-e222-4a2e-92a9-4ec223523359	465	Borges, P.A.V.	1	1	individuals	1 male		endemic	present	TER_Lagoa Pinheiro B_PIT_S07	Borges, P.A.V.	2012	Canariphantes acoreensis (Wunderlich, 1992)	Animalia	Arthropoda	Arachnida	Araneae	Linyphiidae	Canariphantes	acoreensis	species	(Wunderlich, 1992)
TER_Lagoa Pinheiro B_PIT_S03	PhysicalObject	https://creativecommons.org/licenses/by/4.0/legalcode	0a80feca-b411-428a-a34e-c5c2fa07cdba	1366b359-8936-4e40-be36-1f1e1eb6d2b0	UAc	DTP	Spiders from Macaronesia: Azores	PreservedSpecimen	{â€œprojectâ€:â€NETBIOMEâ€œ}	b3e27b2b-483e-46bc-b486-18ae9666e09d	466	Borges, P.A.V.	2	2	individuals	1 female	1 juvenile	endemic	present	TER_Lagoa Pinheiro B_PIT_S03	Borges, P.A.V.	2012	Canariphantes acoreensis (Wunderlich, 1992)	Animalia	Arthropoda	Arachnida	Araneae	Linyphiidae	Canariphantes	acoreensis	species	(Wunderlich, 1992)
TER_Lagoa Pinheiro B_PIT_S05	PhysicalObject	https://creativecommons.org/licenses/by/4.0/legalcode	0a80feca-b411-428a-a34e-c5c2fa07cdba	1366b359-8936-4e40-be36-1f1e1eb6d2b0	UAc	DTP	Spiders from Macaronesia: Azores	PreservedSpecimen	{â€œprojectâ€:â€NETBIOMEâ€œ}	7fd54cf2-66cb-4dd6-9378-5bf5d65be5be	467	Borges, P.A.V.	1	1	individuals	1 male		endemic	present	TER_Lagoa Pinheiro B_PIT_S05	Borges, P.A.V.	2012	Canariphantes acoreensis (Wunderlich, 1992)	Animalia	Arthropoda	Arachnida	Araneae	Linyphiidae	Canariphantes	acoreensis	species	(Wunderlich, 1992)
TER_Lagoa Pinheiro B_PIT_S09	PhysicalObject	https://creativecommons.org/licenses/by/4.0/legalcode	0a80feca-b411-428a-a34e-c5c2fa07cdba	1366b359-8936-4e40-be36-1f1e1eb6d2b0	UAc	DTP	Spiders from Macaronesia: Azores	PreservedSpecimen	{â€œprojectâ€:â€NETBIOMEâ€œ}	fd93669f-3e31-4eed-bf92-e876808e6c6c	468	Borges, P.A.V.	1	1	individuals	1 male		endemic	present	TER_Lagoa Pinheiro B_PIT_S09	Borges, P.A.V.	2012	Canariphantes acoreensis (Wunderlich, 1992)	Animalia	Arthropoda	Arachnida	Araneae	Linyphiidae	Canariphantes	acoreensis	species	(Wunderlich, 1992)
TER_Lagoa Pinheiro B_PIT_S01	PhysicalObject	https://creativecommons.org/licenses/by/4.0/legalcode	0a80feca-b411-428a-a34e-c5c2fa07cdba	1366b359-8936-4e40-be36-1f1e1eb6d2b0	UAc	DTP	Spiders from Macaronesia: Azores	PreservedSpecimen	{â€œprojectâ€:â€NETBIOMEâ€œ}	9bcd4a15-cdd1-4293-9341-c13ce87b3021	469	Borges, P.A.V.	1	1	individuals	1 male		endemic	present	TER_Lagoa Pinheiro B_PIT_S01	Borges, P.A.V.	2012	Canariphantes acoreensis (Wunderlich, 1992)	Animalia	Arthropoda	Arachnida	Araneae	Linyphiidae	Canariphantes	acoreensis	species	(Wunderlich, 1992)
TER_Lagoa Pinheiro B_PIT_S05	PhysicalObject	https://creativecommons.org/licenses/by/4.0/legalcode	0a80feca-b411-428a-a34e-c5c2fa07cdba	1366b359-8936-4e40-be36-1f1e1eb6d2b0	UAc	DTP	Spiders from Macaronesia: Azores	PreservedSpecimen	{â€œprojectâ€:â€NETBIOMEâ€œ}	8df2122a-a04a-44e1-bc9a-3e05d399e036	470	Borges, P.A.V.	1	1	individuals	1 male		endemic	present	TER_Lagoa Pinheiro B_PIT_S05	Borges, P.A.V.	2012	Canariphantes acoreensis (Wunderlich, 1992)	Animalia	Arthropoda	Arachnida	Araneae	Linyphiidae	Canariphantes	acoreensis	species	(Wunderlich, 1992)
TER_Lagoa Pinheiro B_PIT_S06	PhysicalObject	https://creativecommons.org/licenses/by/4.0/legalcode	0a80feca-b411-428a-a34e-c5c2fa07cdba	1366b359-8936-4e40-be36-1f1e1eb6d2b0	UAc	DTP	Spiders from Macaronesia: Azores	PreservedSpecimen	{â€œprojectâ€:â€NETBIOMEâ€œ}	25293ee8-4a41-4e75-a2f2-d1ab2df0f85c	471	Borges, P.A.V.	3	3	individuals	1 male	2 juveniles	endemic	present	TER_Lagoa Pinheiro B_PIT_S06	Borges, P.A.V.	2012	Canariphantes acoreensis (Wunderlich, 1992)	Animalia	Arthropoda	Arachnida	Araneae	Linyphiidae	Canariphantes	acoreensis	species	(Wunderlich, 1992)
TER_Plot 2_AAS_S02	PhysicalObject	https://creativecommons.org/licenses/by/4.0/legalcode	0a80feca-b411-428a-a34e-c5c2fa07cdba	1366b359-8936-4e40-be36-1f1e1eb6d2b0	UAc	DTP	Spiders from Macaronesia: Azores	PreservedSpecimen	{â€œprojectâ€:â€NETBIOMEâ€œ}	e98d445c-2fd8-4179-ab96-d4b0b0456823	472	Guerreiro, O.	7	7	individuals	1 male | 3 females	3 juveniles	endemic	present	TER_Plot 2_AAS_S02	Borges, P.A.V.	2012	Canariphantes acoreensis (Wunderlich, 1992)	Animalia	Arthropoda	Arachnida	Araneae	Linyphiidae	Canariphantes	acoreensis	species	(Wunderlich, 1992)
TER_Plot 2_AAS_S04	PhysicalObject	https://creativecommons.org/licenses/by/4.0/legalcode	0a80feca-b411-428a-a34e-c5c2fa07cdba	1366b359-8936-4e40-be36-1f1e1eb6d2b0	UAc	DTP	Spiders from Macaronesia: Azores	PreservedSpecimen	{â€œprojectâ€:â€NETBIOMEâ€œ}	1ff57a4c-9335-47cf-b113-17c93c01f4d1	473	Borges, P.A.V.	6	6	individuals	5 females	1 juvenile	endemic	present	TER_Plot 2_AAS_S04	Borges, P.A.V.	2012	Canariphantes acoreensis (Wunderlich, 1992)	Animalia	Arthropoda	Arachnida	Araneae	Linyphiidae	Canariphantes	acoreensis	species	(Wunderlich, 1992)
TER_Plot 2_PIT_S01	PhysicalObject	https://creativecommons.org/licenses/by/4.0/legalcode	0a80feca-b411-428a-a34e-c5c2fa07cdba	1366b359-8936-4e40-be36-1f1e1eb6d2b0	UAc	DTP	Spiders from Macaronesia: Azores	PreservedSpecimen	{â€œprojectâ€:â€NETBIOMEâ€œ}	462d706d-5ff1-418b-8dd5-c08e41fb0a4a	474	Borges, P.A.V.	2	2	individuals	1 male	1 juvenile	endemic	present	TER_Plot 2_PIT_S01	Borges, P.A.V.	2012	Canariphantes acoreensis (Wunderlich, 1992)	Animalia	Arthropoda	Arachnida	Araneae	Linyphiidae	Canariphantes	acoreensis	species	(Wunderlich, 1992)
TER_Plot 2_PIT_S03	PhysicalObject	https://creativecommons.org/licenses/by/4.0/legalcode	0a80feca-b411-428a-a34e-c5c2fa07cdba	1366b359-8936-4e40-be36-1f1e1eb6d2b0	UAc	DTP	Spiders from Macaronesia: Azores	PreservedSpecimen	{â€œprojectâ€:â€NETBIOMEâ€œ}	a449fd1d-eb85-4272-8705-a641ed7fc278	475	Borges, P.A.V.	1	1	individuals	1 male		endemic	present	TER_Plot 2_PIT_S03	Borges, P.A.V.	2012	Canariphantes acoreensis (Wunderlich, 1992)	Animalia	Arthropoda	Arachnida	Araneae	Linyphiidae	Canariphantes	acoreensis	species	(Wunderlich, 1992)
TER_Plot 2_PIT_S12	PhysicalObject	https://creativecommons.org/licenses/by/4.0/legalcode	0a80feca-b411-428a-a34e-c5c2fa07cdba	1366b359-8936-4e40-be36-1f1e1eb6d2b0	UAc	DTP	Spiders from Macaronesia: Azores	PreservedSpecimen	{â€œprojectâ€:â€NETBIOMEâ€œ}	2b6b4d07-9060-4901-b261-77c5e9c80c17	476	Borges, P.A.V.	1	1	individuals	1 male		endemic	present	TER_Plot 2_PIT_S12	Borges, P.A.V.	2012	Canariphantes acoreensis (Wunderlich, 1992)	Animalia	Arthropoda	Arachnida	Araneae	Linyphiidae	Canariphantes	acoreensis	species	(Wunderlich, 1992)
TER_Plot 2_PIT_S12	PhysicalObject	https://creativecommons.org/licenses/by/4.0/legalcode	0a80feca-b411-428a-a34e-c5c2fa07cdba	1366b359-8936-4e40-be36-1f1e1eb6d2b0	UAc	DTP	Spiders from Macaronesia: Azores	PreservedSpecimen	{â€œprojectâ€:â€NETBIOMEâ€œ}	fc7ad29d-2209-41ca-ae61-27499da226b6	477	Borges, P.A.V.	1	1	individuals	1 male		endemic	present	TER_Plot 2_PIT_S12	Borges, P.A.V.	2012	Canariphantes acoreensis (Wunderlich, 1992)	Animalia	Arthropoda	Arachnida	Araneae	Linyphiidae	Canariphantes	acoreensis	species	(Wunderlich, 1992)
TER_Plot 1_AAS_S04	PhysicalObject	https://creativecommons.org/licenses/by/4.0/legalcode	0a80feca-b411-428a-a34e-c5c2fa07cdba	1366b359-8936-4e40-be36-1f1e1eb6d2b0	UAc	DTP	Spiders from Macaronesia: Azores	PreservedSpecimen	{â€œprojectâ€:â€NETBIOMEâ€œ}	037a8199-1620-4157-9431-5656b35ee2be	478	Borges, P.A.V.	3	3	individuals	1 male | 1 female	1 juvenile	endemic	present	TER_Plot 1_AAS_S04	Borges, P.A.V.	2012	Canariphantes acoreensis (Wunderlich, 1992)	Animalia	Arthropoda	Arachnida	Araneae	Linyphiidae	Canariphantes	acoreensis	species	(Wunderlich, 1992)
TER_Plot 1_PIT_S10	PhysicalObject	https://creativecommons.org/licenses/by/4.0/legalcode	0a80feca-b411-428a-a34e-c5c2fa07cdba	1366b359-8936-4e40-be36-1f1e1eb6d2b0	UAc	DTP	Spiders from Macaronesia: Azores	PreservedSpecimen	{â€œprojectâ€:â€NETBIOMEâ€œ}	c8ce2007-2151-487c-92ad-10bf3c059a20	479	Borges, P.A.V.	2	2	individuals	1 male	1 juvenile	endemic	present	TER_Plot 1_PIT_S10	Borges, P.A.V.	2012	Canariphantes acoreensis (Wunderlich, 1992)	Animalia	Arthropoda	Arachnida	Araneae	Linyphiidae	Canariphantes	acoreensis	species	(Wunderlich, 1992)
TER_Plot 1_PIT_S05	PhysicalObject	https://creativecommons.org/licenses/by/4.0/legalcode	0a80feca-b411-428a-a34e-c5c2fa07cdba	1366b359-8936-4e40-be36-1f1e1eb6d2b0	UAc	DTP	Spiders from Macaronesia: Azores	PreservedSpecimen	{â€œprojectâ€:â€NETBIOMEâ€œ}	5cd02acb-cd49-4c1f-8f11-1942618c093d	480	Borges, P.A.V.	1	1	individuals	1 male		endemic	present	TER_Plot 1_PIT_S05	Borges, P.A.V.	2012	Canariphantes acoreensis (Wunderlich, 1992)	Animalia	Arthropoda	Arachnida	Araneae	Linyphiidae	Canariphantes	acoreensis	species	(Wunderlich, 1992)
TER_Plot 1_PIT_S05	PhysicalObject	https://creativecommons.org/licenses/by/4.0/legalcode	0a80feca-b411-428a-a34e-c5c2fa07cdba	1366b359-8936-4e40-be36-1f1e1eb6d2b0	UAc	DTP	Spiders from Macaronesia: Azores	PreservedSpecimen	{â€œprojectâ€:â€NETBIOMEâ€œ}	f804a925-ca04-47ba-8064-3d1f4df7cda9	481	Borges, P.A.V.	1	1	individuals	1 female		endemic	present	TER_Plot 1_PIT_S05	Borges, P.A.V.	2012	Canariphantes acoreensis (Wunderlich, 1992)	Animalia	Arthropoda	Arachnida	Araneae	Linyphiidae	Canariphantes	acoreensis	species	(Wunderlich, 1992)
TER_Plot 1_PIT_S07	PhysicalObject	https://creativecommons.org/licenses/by/4.0/legalcode	0a80feca-b411-428a-a34e-c5c2fa07cdba	1366b359-8936-4e40-be36-1f1e1eb6d2b0	UAc	DTP	Spiders from Macaronesia: Azores	PreservedSpecimen	{â€œprojectâ€:â€NETBIOMEâ€œ}	92fe3a36-6ca4-43d8-8b1e-baa3101d2abf	482	Borges, P.A.V.	1	1	individuals	1 male		endemic	present	TER_Plot 1_PIT_S07	Borges, P.A.V.	2012	Canariphantes acoreensis (Wunderlich, 1992)	Animalia	Arthropoda	Arachnida	Araneae	Linyphiidae	Canariphantes	acoreensis	species	(Wunderlich, 1992)
TER_Plot 1_PIT_S11	PhysicalObject	https://creativecommons.org/licenses/by/4.0/legalcode	0a80feca-b411-428a-a34e-c5c2fa07cdba	1366b359-8936-4e40-be36-1f1e1eb6d2b0	UAc	DTP	Spiders from Macaronesia: Azores	PreservedSpecimen	{â€œprojectâ€:â€NETBIOMEâ€œ}	09507aff-8d99-4278-b15d-9394122c1811	483	Borges, P.A.V.	1	1	individuals	1 male		endemic	present	TER_Plot 1_PIT_S11	Borges, P.A.V.	2012	Canariphantes acoreensis (Wunderlich, 1992)	Animalia	Arthropoda	Arachnida	Araneae	Linyphiidae	Canariphantes	acoreensis	species	(Wunderlich, 1992)
TER_Plot 1_PIT_S04	PhysicalObject	https://creativecommons.org/licenses/by/4.0/legalcode	0a80feca-b411-428a-a34e-c5c2fa07cdba	1366b359-8936-4e40-be36-1f1e1eb6d2b0	UAc	DTP	Spiders from Macaronesia: Azores	PreservedSpecimen	{â€œprojectâ€:â€NETBIOMEâ€œ}	678d9899-0a1b-4e05-9e18-dc01fdecd72b	484	Borges, P.A.V.	1	1	individuals	1 female		endemic	present	TER_Plot 1_PIT_S04	Borges, P.A.V.	2012	Canariphantes acoreensis (Wunderlich, 1992)	Animalia	Arthropoda	Arachnida	Araneae	Linyphiidae	Canariphantes	acoreensis	species	(Wunderlich, 1992)
TER_Plot 1_PIT_S08	PhysicalObject	https://creativecommons.org/licenses/by/4.0/legalcode	0a80feca-b411-428a-a34e-c5c2fa07cdba	1366b359-8936-4e40-be36-1f1e1eb6d2b0	UAc	DTP	Spiders from Macaronesia: Azores	PreservedSpecimen	{â€œprojectâ€:â€NETBIOMEâ€œ}	ee2278e4-1d58-4631-9cc4-ca77e78ac8b7	485	Borges, P.A.V.	2	2	individuals	1 male	1 juvenile	endemic	present	TER_Plot 1_PIT_S08	Borges, P.A.V.	2012	Canariphantes acoreensis (Wunderlich, 1992)	Animalia	Arthropoda	Arachnida	Araneae	Linyphiidae	Canariphantes	acoreensis	species	(Wunderlich, 1992)
TER_Plot 4_AAS_S04	PhysicalObject	https://creativecommons.org/licenses/by/4.0/legalcode	0a80feca-b411-428a-a34e-c5c2fa07cdba	1366b359-8936-4e40-be36-1f1e1eb6d2b0	UAc	DTP	Spiders from Macaronesia: Azores	PreservedSpecimen	{â€œprojectâ€:â€NETBIOMEâ€œ}	84e0b38c-72e6-472c-a060-cfdcd61f8582	486	Cardoso, P.	3	3	individuals	1 male | 1 female	1 juvenile	naturalised	present	TER_Plot 4_AAS_S04	Borges, P.A.V.	2012	Macaroeris cata (Blackwall, 1867)	Animalia	Arthropoda	Arachnida	Araneae	Salticidae	Macaroeris	cata	species	(Blackwall, 1867)
TER_Plot 4_FBN_S03	PhysicalObject	https://creativecommons.org/licenses/by/4.0/legalcode	0a80feca-b411-428a-a34e-c5c2fa07cdba	1366b359-8936-4e40-be36-1f1e1eb6d2b0	UAc	DTP	Spiders from Macaronesia: Azores	PreservedSpecimen	{â€œprojectâ€:â€NETBIOMEâ€œ}	b07d77d0-7ea4-4393-9d8b-303d46c94d99	487	Borges, P.A.V.	6	6	individuals	1 female	5 juveniles	naturalised	present	TER_Plot 4_FBN_S03	Borges, P.A.V.	2012	Macaroeris cata (Blackwall, 1867)	Animalia	Arthropoda	Arachnida	Araneae	Salticidae	Macaroeris	cata	species	(Blackwall, 1867)
TER_Plot 4_FBN_S04	PhysicalObject	https://creativecommons.org/licenses/by/4.0/legalcode	0a80feca-b411-428a-a34e-c5c2fa07cdba	1366b359-8936-4e40-be36-1f1e1eb6d2b0	UAc	DTP	Spiders from Macaronesia: Azores	PreservedSpecimen	{â€œprojectâ€:â€NETBIOMEâ€œ}	c4f92c6c-bd14-42b1-a3d9-9901d1195103	488	Cardoso, P.	8	8	individuals	5 males | 1 female	2 juveniles	naturalised	present	TER_Plot 4_FBN_S04	Borges, P.A.V.	2012	Macaroeris cata (Blackwall, 1867)	Animalia	Arthropoda	Arachnida	Araneae	Salticidae	Macaroeris	cata	species	(Blackwall, 1867)
TER_Plot 4_FBD_S01	PhysicalObject	https://creativecommons.org/licenses/by/4.0/legalcode	0a80feca-b411-428a-a34e-c5c2fa07cdba	1366b359-8936-4e40-be36-1f1e1eb6d2b0	UAc	DTP	Spiders from Macaronesia: Azores	PreservedSpecimen	{â€œprojectâ€:â€NETBIOMEâ€œ}	58c988e0-66ce-4b0e-bd52-ba334c291b74	489	Borges, P.A.V.	6	6	individuals	1 male | 2 females	3 juveniles	naturalised	present	TER_Plot 4_FBD_S01	Borges, P.A.V.	2012	Macaroeris cata (Blackwall, 1867)	Animalia	Arthropoda	Arachnida	Araneae	Salticidae	Macaroeris	cata	species	(Blackwall, 1867)
TER_Plot 4_FBD_S02	PhysicalObject	https://creativecommons.org/licenses/by/4.0/legalcode	0a80feca-b411-428a-a34e-c5c2fa07cdba	1366b359-8936-4e40-be36-1f1e1eb6d2b0	UAc	DTP	Spiders from Macaronesia: Azores	PreservedSpecimen	{â€œprojectâ€:â€NETBIOMEâ€œ}	eff12758-57ce-4183-9dff-03972d3fba9e	490	Cardoso, P.	4	4	individuals	3 males	1 juvenile	naturalised	present	TER_Plot 4_FBD_S02	Borges, P.A.V.	2012	Macaroeris cata (Blackwall, 1867)	Animalia	Arthropoda	Arachnida	Araneae	Salticidae	Macaroeris	cata	species	(Blackwall, 1867)
TER_ChambreA_AAS_S01	PhysicalObject	https://creativecommons.org/licenses/by/4.0/legalcode	0a80feca-b411-428a-a34e-c5c2fa07cdba	1366b359-8936-4e40-be36-1f1e1eb6d2b0	UAc	DTP	Spiders from Macaronesia: Azores	PreservedSpecimen	{â€œprojectâ€:â€NETBIOMEâ€œ}	641c6753-d641-4667-9b10-bcaadbe2387b	491	Ameijeiras, J.	1	1	individuals	1 male		naturalised	present	TER_ChambreA_AAS_S01	Borges, P.A.V.	2012	Macaroeris cata (Blackwall, 1867)	Animalia	Arthropoda	Arachnida	Araneae	Salticidae	Macaroeris	cata	species	(Blackwall, 1867)
TER_ChambreA_AAS_S02	PhysicalObject	https://creativecommons.org/licenses/by/4.0/legalcode	0a80feca-b411-428a-a34e-c5c2fa07cdba	1366b359-8936-4e40-be36-1f1e1eb6d2b0	UAc	DTP	Spiders from Macaronesia: Azores	PreservedSpecimen	{â€œprojectâ€:â€NETBIOMEâ€œ}	3517be91-f140-46fc-bd53-b19b77ab407f	492	Cardoso, P.	1	1	individuals	1 male		naturalised	present	TER_ChambreA_AAS_S02	Borges, P.A.V.	2012	Macaroeris cata (Blackwall, 1867)	Animalia	Arthropoda	Arachnida	Araneae	Salticidae	Macaroeris	cata	species	(Blackwall, 1867)
TER_ChambreA_FBN_S04	PhysicalObject	https://creativecommons.org/licenses/by/4.0/legalcode	0a80feca-b411-428a-a34e-c5c2fa07cdba	1366b359-8936-4e40-be36-1f1e1eb6d2b0	UAc	DTP	Spiders from Macaronesia: Azores	PreservedSpecimen	{â€œprojectâ€:â€NETBIOMEâ€œ}	33e8a972-5463-4055-b261-a3aacc7e7a76	493	Cardoso, P.	5	5	individuals	3 males	2 juveniles	naturalised	present	TER_ChambreA_FBN_S04	Borges, P.A.V.	2012	Macaroeris cata (Blackwall, 1867)	Animalia	Arthropoda	Arachnida	Araneae	Salticidae	Macaroeris	cata	species	(Blackwall, 1867)
TER_Pico Alto Nascente_AAS_S01	PhysicalObject	https://creativecommons.org/licenses/by/4.0/legalcode	0a80feca-b411-428a-a34e-c5c2fa07cdba	1366b359-8936-4e40-be36-1f1e1eb6d2b0	UAc	DTP	Spiders from Macaronesia: Azores	PreservedSpecimen	{â€œprojectâ€:â€NETBIOMEâ€œ}	14cea473-d714-4d08-8b12-03f50b7bf728	494	Fattorini, S.	1	1	individuals	1 male		naturalised	present	TER_Pico Alto Nascente_AAS_S01	Borges, P.A.V.	2012	Macaroeris cata (Blackwall, 1867)	Animalia	Arthropoda	Arachnida	Araneae	Salticidae	Macaroeris	cata	species	(Blackwall, 1867)
TER_Pico Alto Nascente_AAS_S02	PhysicalObject	https://creativecommons.org/licenses/by/4.0/legalcode	0a80feca-b411-428a-a34e-c5c2fa07cdba	1366b359-8936-4e40-be36-1f1e1eb6d2b0	UAc	DTP	Spiders from Macaronesia: Azores	PreservedSpecimen	{â€œprojectâ€:â€NETBIOMEâ€œ}	e115f786-2241-4073-85d9-0632f10e6492	495	Ferreira, M.T.	1	1	individuals	1 male		naturalised	present	TER_Pico Alto Nascente_AAS_S02	Borges, P.A.V.	2012	Macaroeris cata (Blackwall, 1867)	Animalia	Arthropoda	Arachnida	Araneae	Salticidae	Macaroeris	cata	species	(Blackwall, 1867)
TER_Pico Alto Nascente_AAS_S04	PhysicalObject	https://creativecommons.org/licenses/by/4.0/legalcode	0a80feca-b411-428a-a34e-c5c2fa07cdba	1366b359-8936-4e40-be36-1f1e1eb6d2b0	UAc	DTP	Spiders from Macaronesia: Azores	PreservedSpecimen	{â€œprojectâ€:â€NETBIOMEâ€œ}	e022b6bd-b401-4398-a4dc-8cb537ebc50c	496	Cardoso, P.	6	6	individuals	2 males | 2 females	2 juveniles	naturalised	present	TER_Pico Alto Nascente_AAS_S04	Borges, P.A.V.	2012	Macaroeris cata (Blackwall, 1867)	Animalia	Arthropoda	Arachnida	Araneae	Salticidae	Macaroeris	cata	species	(Blackwall, 1867)
TER_Pico Alto Nascente_FBN_S03	PhysicalObject	https://creativecommons.org/licenses/by/4.0/legalcode	0a80feca-b411-428a-a34e-c5c2fa07cdba	1366b359-8936-4e40-be36-1f1e1eb6d2b0	UAc	DTP	Spiders from Macaronesia: Azores	PreservedSpecimen	{â€œprojectâ€:â€NETBIOMEâ€œ}	a3df92fd-c0db-4d12-98e1-46cd0c803540	497	Borges, P.A.V.	3	3	individuals	1 male	2 juveniles	naturalised	present	TER_Pico Alto Nascente_FBN_S03	Borges, P.A.V.	2012	Macaroeris cata (Blackwall, 1867)	Animalia	Arthropoda	Arachnida	Araneae	Salticidae	Macaroeris	cata	species	(Blackwall, 1867)
TER_Pico Alto Nascente_FBD_S01	PhysicalObject	https://creativecommons.org/licenses/by/4.0/legalcode	0a80feca-b411-428a-a34e-c5c2fa07cdba	1366b359-8936-4e40-be36-1f1e1eb6d2b0	UAc	DTP	Spiders from Macaronesia: Azores	PreservedSpecimen	{â€œprojectâ€:â€NETBIOMEâ€œ}	59b18f86-7cc1-416d-8ea0-961b7161117f	498	Borges, P.A.V.	10	10	individuals	1 male | 1 female	8 juveniles	naturalised	present	TER_Pico Alto Nascente_FBD_S01	Borges, P.A.V.	2012	Macaroeris cata (Blackwall, 1867)	Animalia	Arthropoda	Arachnida	Araneae	Salticidae	Macaroeris	cata	species	(Blackwall, 1867)
TER_Pico Alto Nascente_FSN_S03	PhysicalObject	https://creativecommons.org/licenses/by/4.0/legalcode	0a80feca-b411-428a-a34e-c5c2fa07cdba	1366b359-8936-4e40-be36-1f1e1eb6d2b0	UAc	DTP	Spiders from Macaronesia: Azores	PreservedSpecimen	{â€œprojectâ€:â€NETBIOMEâ€œ}	9a55ea52-8d1f-46d9-9bf3-425bac8884f4	499	Ferreira, M.T.	2	2	individuals	1 female	1 juvenile	naturalised	present	TER_Pico Alto Nascente_FSN_S03	Borges, P.A.V.	2012	Macaroeris cata (Blackwall, 1867)	Animalia	Arthropoda	Arachnida	Araneae	Salticidae	Macaroeris	cata	species	(Blackwall, 1867)
TER_Plot 3_FBD_S01	PhysicalObject	https://creativecommons.org/licenses/by/4.0/legalcode	0a80feca-b411-428a-a34e-c5c2fa07cdba	1366b359-8936-4e40-be36-1f1e1eb6d2b0	UAc	DTP	Spiders from Macaronesia: Azores	PreservedSpecimen	{â€œprojectâ€:â€NETBIOMEâ€œ}	883041cd-6a02-4660-8525-a80d9b3f2aab	500	Borges, P.A.V.	2	2	individuals	1 female	1 juvenile	naturalised	present	TER_Plot 3_FBD_S01	Borges, P.A.V.	2012	Macaroeris cata (Blackwall, 1867)	Animalia	Arthropoda	Arachnida	Araneae	Salticidae	Macaroeris	cata	species	(Blackwall, 1867)
TER_Lomba_FBN_S04	PhysicalObject	https://creativecommons.org/licenses/by/4.0/legalcode	0a80feca-b411-428a-a34e-c5c2fa07cdba	1366b359-8936-4e40-be36-1f1e1eb6d2b0	UAc	DTP	Spiders from Macaronesia: Azores	PreservedSpecimen	{â€œprojectâ€:â€NETBIOMEâ€œ}	c623ca0f-a8c7-4fec-a6a5-e00ecc8e6eeb	501	Borges, P.A.V.	6	6	individuals	2 males | 2 females	2 juveniles	naturalised	present	TER_Lomba_FBN_S04	Borges, P.A.V.	2012	Macaroeris cata (Blackwall, 1867)	Animalia	Arthropoda	Arachnida	Araneae	Salticidae	Macaroeris	cata	species	(Blackwall, 1867)
TER_Lomba_FBD_S01	PhysicalObject	https://creativecommons.org/licenses/by/4.0/legalcode	0a80feca-b411-428a-a34e-c5c2fa07cdba	1366b359-8936-4e40-be36-1f1e1eb6d2b0	UAc	DTP	Spiders from Macaronesia: Azores	PreservedSpecimen	{â€œprojectâ€:â€NETBIOMEâ€œ}	19d878c2-6498-4d33-97d4-fc4e24620f08	502	Borges, P.A.V.	10	10	individuals	2 males | 1 female	7 juveniles	naturalised	present	TER_Lomba_FBD_S01	Borges, P.A.V.	2012	Macaroeris cata (Blackwall, 1867)	Animalia	Arthropoda	Arachnida	Araneae	Salticidae	Macaroeris	cata	species	(Blackwall, 1867)
TER_Lomba_FBD_S02	PhysicalObject	https://creativecommons.org/licenses/by/4.0/legalcode	0a80feca-b411-428a-a34e-c5c2fa07cdba	1366b359-8936-4e40-be36-1f1e1eb6d2b0	UAc	DTP	Spiders from Macaronesia: Azores	PreservedSpecimen	{â€œprojectâ€:â€NETBIOMEâ€œ}	23ffca37-2934-4881-bbfa-470991b12b23	503	Cardoso, P.	8	8	individuals	2 males | 2 females	4 juveniles	naturalised	present	TER_Lomba_FBD_S02	Borges, P.A.V.	2012	Macaroeris cata (Blackwall, 1867)	Animalia	Arthropoda	Arachnida	Araneae	Salticidae	Macaroeris	cata	species	(Blackwall, 1867)
TER_Lomba_FSD_S02	PhysicalObject	https://creativecommons.org/licenses/by/4.0/legalcode	0a80feca-b411-428a-a34e-c5c2fa07cdba	1366b359-8936-4e40-be36-1f1e1eb6d2b0	UAc	DTP	Spiders from Macaronesia: Azores	PreservedSpecimen	{â€œprojectâ€:â€NETBIOMEâ€œ}	b583571c-feee-40d1-b3a2-241ac680aee0	504	Ferreira, M.T.	5	5	individuals	2 males | 1 female	2 juveniles	naturalised	present	TER_Lomba_FSD_S02	Borges, P.A.V.	2012	Macaroeris cata (Blackwall, 1867)	Animalia	Arthropoda	Arachnida	Araneae	Salticidae	Macaroeris	cata	species	(Blackwall, 1867)
TER_Plot 5_FBN_S03	PhysicalObject	https://creativecommons.org/licenses/by/4.0/legalcode	0a80feca-b411-428a-a34e-c5c2fa07cdba	1366b359-8936-4e40-be36-1f1e1eb6d2b0	UAc	DTP	Spiders from Macaronesia: Azores	PreservedSpecimen	{â€œprojectâ€:â€NETBIOMEâ€œ}	115222f4-922c-4c91-824a-ff045f461566	505	Borges, P.A.V.	3	3	individuals	1 male	2 juveniles	naturalised	present	TER_Plot 5_FBN_S03	Borges, P.A.V.	2012	Macaroeris cata (Blackwall, 1867)	Animalia	Arthropoda	Arachnida	Araneae	Salticidae	Macaroeris	cata	species	(Blackwall, 1867)
TER_Plot 5_FBD_S02	PhysicalObject	https://creativecommons.org/licenses/by/4.0/legalcode	0a80feca-b411-428a-a34e-c5c2fa07cdba	1366b359-8936-4e40-be36-1f1e1eb6d2b0	UAc	DTP	Spiders from Macaronesia: Azores	PreservedSpecimen	{â€œprojectâ€:â€NETBIOMEâ€œ}	db3f3387-437a-4b5d-9914-fffd5e5e663b	506	Borges, P.A.V.	1	1	individuals	1 male		naturalised	present	TER_Plot 5_FBD_S02	Borges, P.A.V.	2012	Macaroeris cata (Blackwall, 1867)	Animalia	Arthropoda	Arachnida	Araneae	Salticidae	Macaroeris	cata	species	(Blackwall, 1867)
TER_Plot 6_AAS_S04	PhysicalObject	https://creativecommons.org/licenses/by/4.0/legalcode	0a80feca-b411-428a-a34e-c5c2fa07cdba	1366b359-8936-4e40-be36-1f1e1eb6d2b0	UAc	DTP	Spiders from Macaronesia: Azores	PreservedSpecimen	{â€œprojectâ€:â€NETBIOMEâ€œ}	218e4685-c8d3-4d8a-bd03-f45010df805b	507	Cardoso, P.	2	2	individuals	1 male | 1 female		naturalised	present	TER_Plot 6_AAS_S04	Borges, P.A.V.	2012	Macaroeris cata (Blackwall, 1867)	Animalia	Arthropoda	Arachnida	Araneae	Salticidae	Macaroeris	cata	species	(Blackwall, 1867)
TER_Plot 6_ABS_S01	PhysicalObject	https://creativecommons.org/licenses/by/4.0/legalcode	0a80feca-b411-428a-a34e-c5c2fa07cdba	1366b359-8936-4e40-be36-1f1e1eb6d2b0	UAc	DTP	Spiders from Macaronesia: Azores	PreservedSpecimen	{â€œprojectâ€:â€NETBIOMEâ€œ}	3600c398-07f8-4939-a6c6-57cf7680d6fa	508	Borges, P.A.V.	2	2	individuals	1 female	1 juvenile	naturalised	present	TER_Plot 6_ABS_S01	Borges, P.A.V.	2012	Macaroeris cata (Blackwall, 1867)	Animalia	Arthropoda	Arachnida	Araneae	Salticidae	Macaroeris	cata	species	(Blackwall, 1867)
TER_Plot 6_FBN_S03	PhysicalObject	https://creativecommons.org/licenses/by/4.0/legalcode	0a80feca-b411-428a-a34e-c5c2fa07cdba	1366b359-8936-4e40-be36-1f1e1eb6d2b0	UAc	DTP	Spiders from Macaronesia: Azores	PreservedSpecimen	{â€œprojectâ€:â€NETBIOMEâ€œ}	15092dc9-9d79-4925-bca8-df5516a25e19	509	Cardoso, P.	9	9	individuals	3 males | 1 female	5 juveniles	naturalised	present	TER_Plot 6_FBN_S03	Borges, P.A.V.	2012	Macaroeris cata (Blackwall, 1867)	Animalia	Arthropoda	Arachnida	Araneae	Salticidae	Macaroeris	cata	species	(Blackwall, 1867)
TER_Plot 6_FBN_S04	PhysicalObject	https://creativecommons.org/licenses/by/4.0/legalcode	0a80feca-b411-428a-a34e-c5c2fa07cdba	1366b359-8936-4e40-be36-1f1e1eb6d2b0	UAc	DTP	Spiders from Macaronesia: Azores	PreservedSpecimen	{â€œprojectâ€:â€NETBIOMEâ€œ}	6b4e285a-9bd7-4fb0-9bb7-ab502ac54af6	510	Borges, P.A.V.	9	9	individuals	1 male | 1 female	7 juveniles	naturalised	present	TER_Plot 6_FBN_S04	Borges, P.A.V.	2012	Macaroeris cata (Blackwall, 1867)	Animalia	Arthropoda	Arachnida	Araneae	Salticidae	Macaroeris	cata	species	(Blackwall, 1867)
TER_Plot 6_FBD_S01	PhysicalObject	https://creativecommons.org/licenses/by/4.0/legalcode	0a80feca-b411-428a-a34e-c5c2fa07cdba	1366b359-8936-4e40-be36-1f1e1eb6d2b0	UAc	DTP	Spiders from Macaronesia: Azores	PreservedSpecimen	{â€œprojectâ€:â€NETBIOMEâ€œ}	cc291857-28cd-45ce-a5f9-86cde14e5b20	511	Borges, P.A.V.	7	7	individuals	1 male | 3 females	3 juveniles	naturalised	present	TER_Plot 6_FBD_S01	Borges, P.A.V.	2012	Macaroeris cata (Blackwall, 1867)	Animalia	Arthropoda	Arachnida	Araneae	Salticidae	Macaroeris	cata	species	(Blackwall, 1867)
TER_Plot 6_FBD_S02	PhysicalObject	https://creativecommons.org/licenses/by/4.0/legalcode	0a80feca-b411-428a-a34e-c5c2fa07cdba	1366b359-8936-4e40-be36-1f1e1eb6d2b0	UAc	DTP	Spiders from Macaronesia: Azores	PreservedSpecimen	{â€œprojectâ€:â€NETBIOMEâ€œ}	fb0dc3bc-501e-40f9-842c-8c61ab889f0c	512	Nunes, R.	3	3	individuals	1 male | 1 female	1 juvenile	naturalised	present	TER_Plot 6_FBD_S02	Borges, P.A.V.	2012	Macaroeris cata (Blackwall, 1867)	Animalia	Arthropoda	Arachnida	Araneae	Salticidae	Macaroeris	cata	species	(Blackwall, 1867)
TER_Plot 6_FSN_S03	PhysicalObject	https://creativecommons.org/licenses/by/4.0/legalcode	0a80feca-b411-428a-a34e-c5c2fa07cdba	1366b359-8936-4e40-be36-1f1e1eb6d2b0	UAc	DTP	Spiders from Macaronesia: Azores	PreservedSpecimen	{â€œprojectâ€:â€NETBIOMEâ€œ}	c0ee8547-1caa-4f95-b653-ce6a3a11ecdc	513	Guerreiro, O.	3	3	individuals	1 male	2 juveniles	naturalised	present	TER_Plot 6_FSN_S03	Borges, P.A.V.	2012	Macaroeris cata (Blackwall, 1867)	Animalia	Arthropoda	Arachnida	Araneae	Salticidae	Macaroeris	cata	species	(Blackwall, 1867)
TER_Lagoa Pinheiro B_FBN_S03	PhysicalObject	https://creativecommons.org/licenses/by/4.0/legalcode	0a80feca-b411-428a-a34e-c5c2fa07cdba	1366b359-8936-4e40-be36-1f1e1eb6d2b0	UAc	DTP	Spiders from Macaronesia: Azores	PreservedSpecimen	{â€œprojectâ€:â€NETBIOMEâ€œ}	06e460b7-301e-4e93-86db-dd5885c381dd	514	Borges, P.A.V.	2	2	individuals	1 male | 1 female		naturalised	present	TER_Lagoa Pinheiro B_FBN_S03	Borges, P.A.V.	2012	Macaroeris cata (Blackwall, 1867)	Animalia	Arthropoda	Arachnida	Araneae	Salticidae	Macaroeris	cata	species	(Blackwall, 1867)
TER_Lagoa Pinheiro B_FBD_S02	PhysicalObject	https://creativecommons.org/licenses/by/4.0/legalcode	0a80feca-b411-428a-a34e-c5c2fa07cdba	1366b359-8936-4e40-be36-1f1e1eb6d2b0	UAc	DTP	Spiders from Macaronesia: Azores	PreservedSpecimen	{â€œprojectâ€:â€NETBIOMEâ€œ}	50a683ba-afdf-434d-b028-17ec7171fb1a	515	Borges, P.A.V.	3	3	individuals	1 female	2 juveniles	naturalised	present	TER_Lagoa Pinheiro B_FBD_S02	Borges, P.A.V.	2012	Macaroeris cata (Blackwall, 1867)	Animalia	Arthropoda	Arachnida	Araneae	Salticidae	Macaroeris	cata	species	(Blackwall, 1867)
TER_Plot 2_FBN_S04	PhysicalObject	https://creativecommons.org/licenses/by/4.0/legalcode	0a80feca-b411-428a-a34e-c5c2fa07cdba	1366b359-8936-4e40-be36-1f1e1eb6d2b0	UAc	DTP	Spiders from Macaronesia: Azores	PreservedSpecimen	{â€œprojectâ€:â€NETBIOMEâ€œ}	57f1706f-faca-4a2c-9211-b391a0132525	516	Borges, P.A.V.	4	4	individuals	2 males | 2 females		naturalised	present	TER_Plot 2_FBN_S04	Borges, P.A.V.	2012	Macaroeris cata (Blackwall, 1867)	Animalia	Arthropoda	Arachnida	Araneae	Salticidae	Macaroeris	cata	species	(Blackwall, 1867)
TER_Plot 2_FBD_S02	PhysicalObject	https://creativecommons.org/licenses/by/4.0/legalcode	0a80feca-b411-428a-a34e-c5c2fa07cdba	1366b359-8936-4e40-be36-1f1e1eb6d2b0	UAc	DTP	Spiders from Macaronesia: Azores	PreservedSpecimen	{â€œprojectâ€:â€NETBIOMEâ€œ}	009578a5-2212-4e9b-9d66-7e4e64201b4f	517	Borges, P.A.V.	3	3	individuals	2 females	1 juvenile	naturalised	present	TER_Plot 2_FBD_S02	Borges, P.A.V.	2012	Macaroeris cata (Blackwall, 1867)	Animalia	Arthropoda	Arachnida	Araneae	Salticidae	Macaroeris	cata	species	(Blackwall, 1867)
TER_Plot 2_FSN_S04	PhysicalObject	https://creativecommons.org/licenses/by/4.0/legalcode	0a80feca-b411-428a-a34e-c5c2fa07cdba	1366b359-8936-4e40-be36-1f1e1eb6d2b0	UAc	DTP	Spiders from Macaronesia: Azores	PreservedSpecimen	{â€œprojectâ€:â€NETBIOMEâ€œ}	f43e2c7d-7a62-418a-a7b1-4c4491d30639	518	Guerreiro, O.	1	1	individuals	1 male		naturalised	present	TER_Plot 2_FSN_S04	Borges, P.A.V.	2012	Macaroeris cata (Blackwall, 1867)	Animalia	Arthropoda	Arachnida	Araneae	Salticidae	Macaroeris	cata	species	(Blackwall, 1867)
TER_Plot 2_FSD_S02	PhysicalObject	https://creativecommons.org/licenses/by/4.0/legalcode	0a80feca-b411-428a-a34e-c5c2fa07cdba	1366b359-8936-4e40-be36-1f1e1eb6d2b0	UAc	DTP	Spiders from Macaronesia: Azores	PreservedSpecimen	{â€œprojectâ€:â€NETBIOMEâ€œ}	83d596a9-3d7f-44eb-82ea-7c28f0d44d1f	519	Ferreira, M.T.	2	2	individuals	1 male | 1 female		naturalised	present	TER_Plot 2_FSD_S02	Borges, P.A.V.	2012	Macaroeris cata (Blackwall, 1867)	Animalia	Arthropoda	Arachnida	Araneae	Salticidae	Macaroeris	cata	species	(Blackwall, 1867)
TER_Plot 1_FBN_S03	PhysicalObject	https://creativecommons.org/licenses/by/4.0/legalcode	0a80feca-b411-428a-a34e-c5c2fa07cdba	1366b359-8936-4e40-be36-1f1e1eb6d2b0	UAc	DTP	Spiders from Macaronesia: Azores	PreservedSpecimen	{â€œprojectâ€:â€NETBIOMEâ€œ}	c0c25df7-ff74-46f3-bd9c-6ddd4398b8c3	520	Nunes, R.	1	1	individuals	1 male		naturalised	present	TER_Plot 1_FBN_S03	Borges, P.A.V.	2012	Macaroeris cata (Blackwall, 1867)	Animalia	Arthropoda	Arachnida	Araneae	Salticidae	Macaroeris	cata	species	(Blackwall, 1867)
TER_Plot 1_FBN_S04	PhysicalObject	https://creativecommons.org/licenses/by/4.0/legalcode	0a80feca-b411-428a-a34e-c5c2fa07cdba	1366b359-8936-4e40-be36-1f1e1eb6d2b0	UAc	DTP	Spiders from Macaronesia: Azores	PreservedSpecimen	{â€œprojectâ€:â€NETBIOMEâ€œ}	df9b18d2-92a8-4157-b217-0020f0699747	521	Borges, P.A.V.	1	1	individuals	1 male		naturalised	present	TER_Plot 1_FBN_S04	Borges, P.A.V.	2012	Macaroeris cata (Blackwall, 1867)	Animalia	Arthropoda	Arachnida	Araneae	Salticidae	Macaroeris	cata	species	(Blackwall, 1867)
TER_Plot 1_FBD_S01	PhysicalObject	https://creativecommons.org/licenses/by/4.0/legalcode	0a80feca-b411-428a-a34e-c5c2fa07cdba	1366b359-8936-4e40-be36-1f1e1eb6d2b0	UAc	DTP	Spiders from Macaronesia: Azores	PreservedSpecimen	{â€œprojectâ€:â€NETBIOMEâ€œ}	2fbd3002-4cd8-4084-97f3-e9548e682641	522	Borges, P.A.V.	7	7	individuals	1 male | 2 females	4 juveniles	naturalised	present	TER_Plot 1_FBD_S01	Borges, P.A.V.	2012	Macaroeris cata (Blackwall, 1867)	Animalia	Arthropoda	Arachnida	Araneae	Salticidae	Macaroeris	cata	species	(Blackwall, 1867)
TER_Plot 1_FSN_S03	PhysicalObject	https://creativecommons.org/licenses/by/4.0/legalcode	0a80feca-b411-428a-a34e-c5c2fa07cdba	1366b359-8936-4e40-be36-1f1e1eb6d2b0	UAc	DTP	Spiders from Macaronesia: Azores	PreservedSpecimen	{â€œprojectâ€:â€NETBIOMEâ€œ}	c2632484-2f41-4009-ab02-6563bc013531	523	Guerreiro, O.	1	1	individuals	1 male		naturalised	present	TER_Plot 1_FSN_S03	Borges, P.A.V.	2012	Macaroeris cata (Blackwall, 1867)	Animalia	Arthropoda	Arachnida	Araneae	Salticidae	Macaroeris	cata	species	(Blackwall, 1867)
PIC_Plot 1_AAS_S02	PhysicalObject	https://creativecommons.org/licenses/by/4.0/legalcode	0a80feca-b411-428a-a34e-c5c2fa07cdba	1366b359-8936-4e40-be36-1f1e1eb6d2b0	UAc	DTP	Spiders from Macaronesia: Azores	PreservedSpecimen	{â€œprojectâ€:â€MACDIVâ€œ}	4582670c-b046-4bc6-b71e-1c05fcdb441d	524	Carvalho, R.	2	2	individuals	1 male	1 juvenile	naturalised	present	PIC_Plot 1_AAS_S02	Borges, P.A.V.	2016	Macaroeris cata (Blackwall, 1867)	Animalia	Arthropoda	Arachnida	Araneae	Salticidae	Macaroeris	cata	species	(Blackwall, 1867)
PIC_Plot 2_AAS_S03	PhysicalObject	https://creativecommons.org/licenses/by/4.0/legalcode	0a80feca-b411-428a-a34e-c5c2fa07cdba	1366b359-8936-4e40-be36-1f1e1eb6d2b0	UAc	DTP	Spiders from Macaronesia: Azores	PreservedSpecimen	{â€œprojectâ€:â€MACDIVâ€œ}	e059844d-4a15-42a1-b7c5-8f9a2e61a2fa	525	Gabriel, R.	1	1	individuals	1 male		naturalised	present	PIC_Plot 2_AAS_S03	Borges, P.A.V.	2016	Macaroeris cata (Blackwall, 1867)	Animalia	Arthropoda	Arachnida	Araneae	Salticidae	Macaroeris	cata	species	(Blackwall, 1867)
PIC_Plot 1_AAS_S03	PhysicalObject	https://creativecommons.org/licenses/by/4.0/legalcode	0a80feca-b411-428a-a34e-c5c2fa07cdba	1366b359-8936-4e40-be36-1f1e1eb6d2b0	UAc	DTP	Spiders from Macaronesia: Azores	PreservedSpecimen	{â€œprojectâ€:â€MACDIVâ€œ}	c90acfe0-bc9e-4899-acae-958981e49402	526	Gabriel, R.	2	2	individuals	1 male	1 juvenile	naturalised	present	PIC_Plot 1_AAS_S03	Borges, P.A.V.	2016	Macaroeris cata (Blackwall, 1867)	Animalia	Arthropoda	Arachnida	Araneae	Salticidae	Macaroeris	cata	species	(Blackwall, 1867)
PIC_Plot 3_AAS_S03	PhysicalObject	https://creativecommons.org/licenses/by/4.0/legalcode	0a80feca-b411-428a-a34e-c5c2fa07cdba	1366b359-8936-4e40-be36-1f1e1eb6d2b0	UAc	DTP	Spiders from Macaronesia: Azores	PreservedSpecimen	{â€œprojectâ€:â€MACDIVâ€œ}	e077ea9b-8659-4b7a-b5e3-c2d6d87c7e94	527	Pereira, F.	2	2	individuals	1 male	1 juvenile	naturalised	present	PIC_Plot 3_AAS_S03	Borges, P.A.V.	2016	Macaroeris cata (Blackwall, 1867)	Animalia	Arthropoda	Arachnida	Araneae	Salticidae	Macaroeris	cata	species	(Blackwall, 1867)
PIC_Plot 2_AAS_S04	PhysicalObject	https://creativecommons.org/licenses/by/4.0/legalcode	0a80feca-b411-428a-a34e-c5c2fa07cdba	1366b359-8936-4e40-be36-1f1e1eb6d2b0	UAc	DTP	Spiders from Macaronesia: Azores	PreservedSpecimen	{â€œprojectâ€:â€MACDIVâ€œ}	5a1705aa-3059-42ae-b834-d28cfd01f2b8	528	Pereira, F.	2	2	individuals	2 males		naturalised	present	PIC_Plot 2_AAS_S04	Borges, P.A.V.	2016	Macaroeris cata (Blackwall, 1867)	Animalia	Arthropoda	Arachnida	Araneae	Salticidae	Macaroeris	cata	species	(Blackwall, 1867)
PIC_Plot 3_AAS_S04	PhysicalObject	https://creativecommons.org/licenses/by/4.0/legalcode	0a80feca-b411-428a-a34e-c5c2fa07cdba	1366b359-8936-4e40-be36-1f1e1eb6d2b0	UAc	DTP	Spiders from Macaronesia: Azores	PreservedSpecimen	{â€œprojectâ€:â€MACDIVâ€œ}	047e5873-1583-4a2b-a7b4-6c776d8c0661	529	Gabriel, R.	1	1	individuals	1 male		naturalised	present	PIC_Plot 3_AAS_S04	Borges, P.A.V.	2016	Macaroeris cata (Blackwall, 1867)	Animalia	Arthropoda	Arachnida	Araneae	Salticidae	Macaroeris	cata	species	(Blackwall, 1867)
PIC_Plot 4_AAS_S04	PhysicalObject	https://creativecommons.org/licenses/by/4.0/legalcode	0a80feca-b411-428a-a34e-c5c2fa07cdba	1366b359-8936-4e40-be36-1f1e1eb6d2b0	UAc	DTP	Spiders from Macaronesia: Azores	PreservedSpecimen	{â€œprojectâ€:â€MACDIVâ€œ}	f385cdf1-2217-4094-84b5-097e9e5736a5	530	Pereira, F.	1	1	individuals	1 female		naturalised	present	PIC_Plot 4_AAS_S04	Borges, P.A.V.	2016	Macaroeris cata (Blackwall, 1867)	Animalia	Arthropoda	Arachnida	Araneae	Salticidae	Macaroeris	cata	species	(Blackwall, 1867)
PIC_Plot 1_ABS_S01	PhysicalObject	https://creativecommons.org/licenses/by/4.0/legalcode	0a80feca-b411-428a-a34e-c5c2fa07cdba	1366b359-8936-4e40-be36-1f1e1eb6d2b0	UAc	DTP	Spiders from Macaronesia: Azores	PreservedSpecimen	{â€œprojectâ€:â€MACDIVâ€œ}	b3f47c3d-a812-4bdc-bb00-6fdd6d2154d4	531	Borges, P.A.V.	3	3	individuals	1 male	2 juveniles	naturalised	present	PIC_Plot 1_ABS_S01	Borges, P.A.V.	2016	Macaroeris cata (Blackwall, 1867)	Animalia	Arthropoda	Arachnida	Araneae	Salticidae	Macaroeris	cata	species	(Blackwall, 1867)
PIC_Plot 3_ABS_S01	PhysicalObject	https://creativecommons.org/licenses/by/4.0/legalcode	0a80feca-b411-428a-a34e-c5c2fa07cdba	1366b359-8936-4e40-be36-1f1e1eb6d2b0	UAc	DTP	Spiders from Macaronesia: Azores	PreservedSpecimen	{â€œprojectâ€:â€MACDIVâ€œ}	4f88a55b-707d-4286-ae95-ec52f5248014	532	Borges, P.A.V.	1	1	individuals	1 male		naturalised	present	PIC_Plot 3_ABS_S01	Borges, P.A.V.	2016	Macaroeris cata (Blackwall, 1867)	Animalia	Arthropoda	Arachnida	Araneae	Salticidae	Macaroeris	cata	species	(Blackwall, 1867)
PIC_Plot 1_FBD_S01	PhysicalObject	https://creativecommons.org/licenses/by/4.0/legalcode	0a80feca-b411-428a-a34e-c5c2fa07cdba	1366b359-8936-4e40-be36-1f1e1eb6d2b0	UAc	DTP	Spiders from Macaronesia: Azores	PreservedSpecimen	{â€œprojectâ€:â€MACDIVâ€œ}	37909d07-c74d-4204-b056-61d748b683a5	533	Carvalho, R.	3	3	individuals	2 males | 1 female		naturalised	present	PIC_Plot 1_FBD_S01	Borges, P.A.V.	2016	Macaroeris cata (Blackwall, 1867)	Animalia	Arthropoda	Arachnida	Araneae	Salticidae	Macaroeris	cata	species	(Blackwall, 1867)
PIC_Plot 6_FBD_S01	PhysicalObject	https://creativecommons.org/licenses/by/4.0/legalcode	0a80feca-b411-428a-a34e-c5c2fa07cdba	1366b359-8936-4e40-be36-1f1e1eb6d2b0	UAc	DTP	Spiders from Macaronesia: Azores	PreservedSpecimen	{â€œprojectâ€:â€MACDIVâ€œ}	16f9da2e-fbf4-464b-8b97-cfdaafd988fb	534	Borges, P.A.V.	4	4	individuals	1 male | 1 female	2 juveniles	naturalised	present	PIC_Plot 6_FBD_S01	Borges, P.A.V.	2016	Macaroeris cata (Blackwall, 1867)	Animalia	Arthropoda	Arachnida	Araneae	Salticidae	Macaroeris	cata	species	(Blackwall, 1867)
PIC_Plot 3_FBD_S01	PhysicalObject	https://creativecommons.org/licenses/by/4.0/legalcode	0a80feca-b411-428a-a34e-c5c2fa07cdba	1366b359-8936-4e40-be36-1f1e1eb6d2b0	UAc	DTP	Spiders from Macaronesia: Azores	PreservedSpecimen	{â€œprojectâ€:â€MACDIVâ€œ}	bfa7e09d-9911-4aac-8318-08c05c770dbd	535	Borges, P.A.V.	11	11	individuals	3 males | 1 female	7 juveniles	naturalised	present	PIC_Plot 3_FBD_S01	Borges, P.A.V.	2016	Macaroeris cata (Blackwall, 1867)	Animalia	Arthropoda	Arachnida	Araneae	Salticidae	Macaroeris	cata	species	(Blackwall, 1867)
PIC_Plot 2_FBD_S02	PhysicalObject	https://creativecommons.org/licenses/by/4.0/legalcode	0a80feca-b411-428a-a34e-c5c2fa07cdba	1366b359-8936-4e40-be36-1f1e1eb6d2b0	UAc	DTP	Spiders from Macaronesia: Azores	PreservedSpecimen	{â€œprojectâ€:â€MACDIVâ€œ}	b65ce02c-e38a-49c0-8602-535167337ce2	536	Crespo, L.C.	7	7	individuals	1 male | 1 female	5 juveniles	naturalised	present	PIC_Plot 2_FBD_S02	Borges, P.A.V.	2016	Macaroeris cata (Blackwall, 1867)	Animalia	Arthropoda	Arachnida	Araneae	Salticidae	Macaroeris	cata	species	(Blackwall, 1867)
PIC_Plot 5_FBD_S02	PhysicalObject	https://creativecommons.org/licenses/by/4.0/legalcode	0a80feca-b411-428a-a34e-c5c2fa07cdba	1366b359-8936-4e40-be36-1f1e1eb6d2b0	UAc	DTP	Spiders from Macaronesia: Azores	PreservedSpecimen	{â€œprojectâ€:â€MACDIVâ€œ}	117de12b-cb25-4e2f-bf08-13975e2f5eae	537	Crespo, L.C.	1	1	individuals	1 male		naturalised	present	PIC_Plot 5_FBD_S02	Borges, P.A.V.	2016	Macaroeris cata (Blackwall, 1867)	Animalia	Arthropoda	Arachnida	Araneae	Salticidae	Macaroeris	cata	species	(Blackwall, 1867)
PIC_Plot 1_FBN_S03	PhysicalObject	https://creativecommons.org/licenses/by/4.0/legalcode	0a80feca-b411-428a-a34e-c5c2fa07cdba	1366b359-8936-4e40-be36-1f1e1eb6d2b0	UAc	DTP	Spiders from Macaronesia: Azores	PreservedSpecimen	{â€œprojectâ€:â€MACDIVâ€œ}	af7f812f-bfd2-488a-8e0f-8199fbf696ed	538	Borges, P.A.V.	16	16	individuals	3 males | 1 female	12 juveniles	naturalised	present	PIC_Plot 1_FBN_S03	Borges, P.A.V.	2016	Macaroeris cata (Blackwall, 1867)	Animalia	Arthropoda	Arachnida	Araneae	Salticidae	Macaroeris	cata	species	(Blackwall, 1867)
PIC_Plot 3_FBN_S03	PhysicalObject	https://creativecommons.org/licenses/by/4.0/legalcode	0a80feca-b411-428a-a34e-c5c2fa07cdba	1366b359-8936-4e40-be36-1f1e1eb6d2b0	UAc	DTP	Spiders from Macaronesia: Azores	PreservedSpecimen	{â€œprojectâ€:â€MACDIVâ€œ}	b060d73c-eb08-4e7c-84a2-a298e044d3d1	539	Borges, P.A.V.	6	6	individuals	3 males | 1 female	2 juveniles	naturalised	present	PIC_Plot 3_FBN_S03	Borges, P.A.V.	2016	Macaroeris cata (Blackwall, 1867)	Animalia	Arthropoda	Arachnida	Araneae	Salticidae	Macaroeris	cata	species	(Blackwall, 1867)
PIC_Plot 2_FBN_S04	PhysicalObject	https://creativecommons.org/licenses/by/4.0/legalcode	0a80feca-b411-428a-a34e-c5c2fa07cdba	1366b359-8936-4e40-be36-1f1e1eb6d2b0	UAc	DTP	Spiders from Macaronesia: Azores	PreservedSpecimen	{â€œprojectâ€:â€MACDIVâ€œ}	c26c9578-39bc-44b5-8bcc-ffa33722aa26	540	Borges, P.A.V.	6	6	individuals	1 male | 1 female	4 juveniles	naturalised	present	PIC_Plot 2_FBN_S04	Borges, P.A.V.	2016	Macaroeris cata (Blackwall, 1867)	Animalia	Arthropoda	Arachnida	Araneae	Salticidae	Macaroeris	cata	species	(Blackwall, 1867)
PIC_Plot 3_FBN_S04	PhysicalObject	https://creativecommons.org/licenses/by/4.0/legalcode	0a80feca-b411-428a-a34e-c5c2fa07cdba	1366b359-8936-4e40-be36-1f1e1eb6d2b0	UAc	DTP	Spiders from Macaronesia: Azores	PreservedSpecimen	{â€œprojectâ€:â€MACDIVâ€œ}	36d4d32e-1160-4ce0-bf8a-be752908584b	541	Carvalho, R.	2	2	individuals	1 male	1 juvenile	naturalised	present	PIC_Plot 3_FBN_S04	Borges, P.A.V.	2016	Macaroeris cata (Blackwall, 1867)	Animalia	Arthropoda	Arachnida	Araneae	Salticidae	Macaroeris	cata	species	(Blackwall, 1867)
PIC_Plot 5_FBN_S04	PhysicalObject	https://creativecommons.org/licenses/by/4.0/legalcode	0a80feca-b411-428a-a34e-c5c2fa07cdba	1366b359-8936-4e40-be36-1f1e1eb6d2b0	UAc	DTP	Spiders from Macaronesia: Azores	PreservedSpecimen	{â€œprojectâ€:â€MACDIVâ€œ}	7d3bf99d-4624-4d93-b299-027c11c32e11	542	Crespo, L.C.	2	2	individuals	1 male | 1 female		naturalised	present	PIC_Plot 5_FBN_S04	Borges, P.A.V.	2016	Macaroeris cata (Blackwall, 1867)	Animalia	Arthropoda	Arachnida	Araneae	Salticidae	Macaroeris	cata	species	(Blackwall, 1867)
PIC_Plot 2_GWS_S02	PhysicalObject	https://creativecommons.org/licenses/by/4.0/legalcode	0a80feca-b411-428a-a34e-c5c2fa07cdba	1366b359-8936-4e40-be36-1f1e1eb6d2b0	UAc	DTP	Spiders from Macaronesia: Azores	PreservedSpecimen	{â€œprojectâ€:â€MACDIVâ€œ}	11ff39cc-24e0-4024-9b0d-b6ce4887cb10	543	Gabriel, R.	1	1	individuals	1 male		naturalised	present	PIC_Plot 2_GWS_S02	Borges, P.A.V.	2016	Macaroeris cata (Blackwall, 1867)	Animalia	Arthropoda	Arachnida	Araneae	Salticidae	Macaroeris	cata	species	(Blackwall, 1867)
PIC_Plot 1_GWS_S02	PhysicalObject	https://creativecommons.org/licenses/by/4.0/legalcode	0a80feca-b411-428a-a34e-c5c2fa07cdba	1366b359-8936-4e40-be36-1f1e1eb6d2b0	UAc	DTP	Spiders from Macaronesia: Azores	PreservedSpecimen	{â€œprojectâ€:â€MACDIVâ€œ}	0304cfbd-02ae-497b-a66d-19f47cb845f4	544	Pereira, F.	1	1	individuals	1 male		naturalised	present	PIC_Plot 1_GWS_S02	Borges, P.A.V.	2016	Macaroeris cata (Blackwall, 1867)	Animalia	Arthropoda	Arachnida	Araneae	Salticidae	Macaroeris	cata	species	(Blackwall, 1867)
PIC_Plot 5_FSD_S01	PhysicalObject	https://creativecommons.org/licenses/by/4.0/legalcode	0a80feca-b411-428a-a34e-c5c2fa07cdba	1366b359-8936-4e40-be36-1f1e1eb6d2b0	UAc	DTP	Spiders from Macaronesia: Azores	PreservedSpecimen	{â€œprojectâ€:â€MACDIVâ€œ}	cfb4a482-df62-4682-bc9a-6bf2b3f7732f	545	Carvalho, R.	2	2	individuals	2 males		naturalised	present	PIC_Plot 5_FSD_S01	Borges, P.A.V.	2016	Macaroeris cata (Blackwall, 1867)	Animalia	Arthropoda	Arachnida	Araneae	Salticidae	Macaroeris	cata	species	(Blackwall, 1867)
PIC_Plot 6_FSD_S02	PhysicalObject	https://creativecommons.org/licenses/by/4.0/legalcode	0a80feca-b411-428a-a34e-c5c2fa07cdba	1366b359-8936-4e40-be36-1f1e1eb6d2b0	UAc	DTP	Spiders from Macaronesia: Azores	PreservedSpecimen	{â€œprojectâ€:â€MACDIVâ€œ}	1c06f50c-cca5-45db-b269-3971e91689f2	546	Pereira, F.	1	1	individuals	1 male		naturalised	present	PIC_Plot 6_FSD_S02	Borges, P.A.V.	2016	Macaroeris cata (Blackwall, 1867)	Animalia	Arthropoda	Arachnida	Araneae	Salticidae	Macaroeris	cata	species	(Blackwall, 1867)
PIC_Plot 3_FSD_S02	PhysicalObject	https://creativecommons.org/licenses/by/4.0/legalcode	0a80feca-b411-428a-a34e-c5c2fa07cdba	1366b359-8936-4e40-be36-1f1e1eb6d2b0	UAc	DTP	Spiders from Macaronesia: Azores	PreservedSpecimen	{â€œprojectâ€:â€MACDIVâ€œ}	694b7c8d-55e6-4550-9fb1-500916cf0233	547	Pereira, F.	1	1	individuals	1 male		naturalised	present	PIC_Plot 3_FSD_S02	Borges, P.A.V.	2016	Macaroeris cata (Blackwall, 1867)	Animalia	Arthropoda	Arachnida	Araneae	Salticidae	Macaroeris	cata	species	(Blackwall, 1867)
PIC_Plot 1_FBN_S03	PhysicalObject	https://creativecommons.org/licenses/by/4.0/legalcode	0a80feca-b411-428a-a34e-c5c2fa07cdba	1366b359-8936-4e40-be36-1f1e1eb6d2b0	UAc	DTP	Spiders from Macaronesia: Azores	PreservedSpecimen	{â€œprojectâ€:â€MACDIVâ€œ}	1e6748c7-de38-4518-8a82-cc9ce9d49c55	548	Carvalho, R.	4	4	individuals	1 male	3 juveniles	naturalised	present	PIC_Plot 1_FBN_S03	Borges, P.A.V.	2016	Macaroeris cata (Blackwall, 1867)	Animalia	Arthropoda	Arachnida	Araneae	Salticidae	Macaroeris	cata	species	(Blackwall, 1867)
TER_Lagoa Pinheiro B_AAS_S04	PhysicalObject	https://creativecommons.org/licenses/by/4.0/legalcode	0a80feca-b411-428a-a34e-c5c2fa07cdba	1366b359-8936-4e40-be36-1f1e1eb6d2b0	UAc	DTP	Spiders from Macaronesia: Azores	PreservedSpecimen	{â€œprojectâ€:â€NETBIOMEâ€œ}	3d137e16-2dbb-406f-b0ee-d89f5e60345b	549	Pereira, F.	1	1	individuals	1 male		introduced	present	TER_Lagoa Pinheiro B_AAS_S04	Borges, P.A.V.	2012	Mermessus bryantae (Ivie & Barrows, 1935)	Animalia	Arthropoda	Arachnida	Araneae	Linyphiidae	Mermessus	bryantae	species	(Ivie & Barrows, 1935)
TER_Plot 4_AAS_S03	PhysicalObject	https://creativecommons.org/licenses/by/4.0/legalcode	0a80feca-b411-428a-a34e-c5c2fa07cdba	1366b359-8936-4e40-be36-1f1e1eb6d2b0	UAc	DTP	Spiders from Macaronesia: Azores	PreservedSpecimen	{â€œprojectâ€:â€NETBIOMEâ€œ}	a3fe9d17-a003-4d29-8740-368786277373	550	Borges, P.A.V.	8	8	individuals	1 male | 1 female	6 juveniles	introduced	present	TER_Plot 4_AAS_S03	Macias, N.	2018	Metellina sp.	Animalia	Arthropoda	Arachnida	Araneae	Tetragnathidae	Metellina	Undetermined	species
TER_Plot 4_AAS_S04	PhysicalObject	https://creativecommons.org/licenses/by/4.0/legalcode	0a80feca-b411-428a-a34e-c5c2fa07cdba	1366b359-8936-4e40-be36-1f1e1eb6d2b0	UAc	DTP	Spiders from Macaronesia: Azores	PreservedSpecimen	{â€œprojectâ€:â€NETBIOMEâ€œ}	7aa1add0-8907-4582-bc21-7642368c9350	551	Cardoso, P.	4	4	individuals	1 male	3 juveniles	introduced	present	TER_Plot 4_AAS_S04	Macias, N.	2018	Metellina sp.	Animalia	Arthropoda	Arachnida	Araneae	Tetragnathidae	Metellina	Undetermined	species
TER_Plot 4_FBN_S04	PhysicalObject	https://creativecommons.org/licenses/by/4.0/legalcode	0a80feca-b411-428a-a34e-c5c2fa07cdba	1366b359-8936-4e40-be36-1f1e1eb6d2b0	UAc	DTP	Spiders from Macaronesia: Azores	PreservedSpecimen	{â€œprojectâ€:â€NETBIOMEâ€œ}	60a1b8cb-ee3d-4514-b1cf-2c5b3e037b42	552	Cardoso, P.	1	1	individuals	1 female		introduced	present	TER_Plot 4_FBN_S04	Macias, N.	2018	Metellina sp.	Animalia	Arthropoda	Arachnida	Araneae	Tetragnathidae	Metellina	Undetermined	species
TER_ChambreA_AAS_S02	PhysicalObject	https://creativecommons.org/licenses/by/4.0/legalcode	0a80feca-b411-428a-a34e-c5c2fa07cdba	1366b359-8936-4e40-be36-1f1e1eb6d2b0	UAc	DTP	Spiders from Macaronesia: Azores	PreservedSpecimen	{â€œprojectâ€:â€NETBIOMEâ€œ}	505b0ba0-e660-44db-95b3-a75ca3cfc272	553	Cardoso, P.	3	3	individuals	1 male | 1 female	1 juvenile	introduced	present	TER_ChambreA_AAS_S02	Macias, N.	2018	Metellina sp.	Animalia	Arthropoda	Arachnida	Araneae	Tetragnathidae	Metellina	Undetermined	species
TER_ChambreA_AAS_S03	PhysicalObject	https://creativecommons.org/licenses/by/4.0/legalcode	0a80feca-b411-428a-a34e-c5c2fa07cdba	1366b359-8936-4e40-be36-1f1e1eb6d2b0	UAc	DTP	Spiders from Macaronesia: Azores	PreservedSpecimen	{â€œprojectâ€:â€NETBIOMEâ€œ}	953fe1df-f946-4946-8980-83ca9bfbb133	554	Guerreiro, O.	4	4	individuals	2 males | 2 females		introduced	present	TER_ChambreA_AAS_S03	Macias, N.	2018	Metellina sp.	Animalia	Arthropoda	Arachnida	Araneae	Tetragnathidae	Metellina	Undetermined	species
TER_ChambreA_AAS_S04	PhysicalObject	https://creativecommons.org/licenses/by/4.0/legalcode	0a80feca-b411-428a-a34e-c5c2fa07cdba	1366b359-8936-4e40-be36-1f1e1eb6d2b0	UAc	DTP	Spiders from Macaronesia: Azores	PreservedSpecimen	{â€œprojectâ€:â€NETBIOMEâ€œ}	e8c9a605-3f4a-4db3-b96d-6374596db16f	555	Pereira, F.	4	4	individuals	1 male | 2 females	1 juvenile	introduced	present	TER_ChambreA_AAS_S04	Macias, N.	2018	Metellina sp.	Animalia	Arthropoda	Arachnida	Araneae	Tetragnathidae	Metellina	Undetermined	species
TER_ChambreA_ABS_S02	PhysicalObject	https://creativecommons.org/licenses/by/4.0/legalcode	0a80feca-b411-428a-a34e-c5c2fa07cdba	1366b359-8936-4e40-be36-1f1e1eb6d2b0	UAc	DTP	Spiders from Macaronesia: Azores	PreservedSpecimen	{â€œprojectâ€:â€NETBIOMEâ€œ}	6e6b0c8f-7ac9-4cf7-9461-c17bf1928462	556	Borges, P.A.V.	1	1	individuals	1 male		introduced	present	TER_ChambreA_ABS_S02	Macias, N.	2018	Metellina sp.	Animalia	Arthropoda	Arachnida	Araneae	Tetragnathidae	Metellina	Undetermined	species
TER_ChambreA_FBN_S04	PhysicalObject	https://creativecommons.org/licenses/by/4.0/legalcode	0a80feca-b411-428a-a34e-c5c2fa07cdba	1366b359-8936-4e40-be36-1f1e1eb6d2b0	UAc	DTP	Spiders from Macaronesia: Azores	PreservedSpecimen	{â€œprojectâ€:â€NETBIOMEâ€œ}	f04eb1ec-aa71-4c4d-a279-b777c8764a07	557	Cardoso, P.	6	6	individuals	1 male | 2 females	3 juveniles	introduced	present	TER_ChambreA_FBN_S04	Macias, N.	2018	Metellina sp.	Animalia	Arthropoda	Arachnida	Araneae	Tetragnathidae	Metellina	Undetermined	species
TER_ChambreA_FSN_S04	PhysicalObject	https://creativecommons.org/licenses/by/4.0/legalcode	0a80feca-b411-428a-a34e-c5c2fa07cdba	1366b359-8936-4e40-be36-1f1e1eb6d2b0	UAc	DTP	Spiders from Macaronesia: Azores	PreservedSpecimen	{â€œprojectâ€:â€NETBIOMEâ€œ}	d8495d6c-da61-46b0-a38e-3feb33da0e36	558	Guerreiro, O.	1	1	individuals	1 female		introduced	present	TER_ChambreA_FSN_S04	Macias, N.	2018	Metellina sp.	Animalia	Arthropoda	Arachnida	Araneae	Tetragnathidae	Metellina	Undetermined	species
TER_Pico Alto Nascente_AAS_S03	PhysicalObject	https://creativecommons.org/licenses/by/4.0/legalcode	0a80feca-b411-428a-a34e-c5c2fa07cdba	1366b359-8936-4e40-be36-1f1e1eb6d2b0	UAc	DTP	Spiders from Macaronesia: Azores	PreservedSpecimen	{â€œprojectâ€:â€NETBIOMEâ€œ}	824fa1b5-b932-4e46-a70f-061985e3f446	559	Borges, P.A.V.	2	2	individuals	1 male	1 juvenile	introduced	present	TER_Pico Alto Nascente_AAS_S03	Macias, N.	2018	Metellina sp.	Animalia	Arthropoda	Arachnida	Araneae	Tetragnathidae	Metellina	Undetermined	species
TER_Plot 3_AAS_S01	PhysicalObject	https://creativecommons.org/licenses/by/4.0/legalcode	0a80feca-b411-428a-a34e-c5c2fa07cdba	1366b359-8936-4e40-be36-1f1e1eb6d2b0	UAc	DTP	Spiders from Macaronesia: Azores	PreservedSpecimen	{â€œprojectâ€:â€NETBIOMEâ€œ}	02caba9f-be75-4556-82b1-2f6a97d749c9	560	Borges, P.A.V.	10	10	individuals	1 male | 3 females	6 juveniles	introduced	present	TER_Plot 3_AAS_S01	Macias, N.	2018	Metellina sp.	Animalia	Arthropoda	Arachnida	Araneae	Tetragnathidae	Metellina	Undetermined	species
TER_Plot 3_AAS_S02	PhysicalObject	https://creativecommons.org/licenses/by/4.0/legalcode	0a80feca-b411-428a-a34e-c5c2fa07cdba	1366b359-8936-4e40-be36-1f1e1eb6d2b0	UAc	DTP	Spiders from Macaronesia: Azores	PreservedSpecimen	{â€œprojectâ€:â€NETBIOMEâ€œ}	9dd2907c-1c7e-4e38-8c08-4db436ed4207	561	Cardoso, P.	25	25	individuals	4 males | 12 females	9 juveniles	introduced	present	TER_Plot 3_AAS_S02	Macias, N.	2018	Metellina sp.	Animalia	Arthropoda	Arachnida	Araneae	Tetragnathidae	Metellina	Undetermined	species
TER_Plot 3_AAS_S03	PhysicalObject	https://creativecommons.org/licenses/by/4.0/legalcode	0a80feca-b411-428a-a34e-c5c2fa07cdba	1366b359-8936-4e40-be36-1f1e1eb6d2b0	UAc	DTP	Spiders from Macaronesia: Azores	PreservedSpecimen	{â€œprojectâ€:â€NETBIOMEâ€œ}	8fb000b5-8e25-47f2-b908-90fc4b7444c0	562	Nunes, R.	10	10	individuals	1 male	9 juveniles	introduced	present	TER_Plot 3_AAS_S03	Macias, N.	2018	Metellina sp.	Animalia	Arthropoda	Arachnida	Araneae	Tetragnathidae	Metellina	Undetermined	species
TER_Plot 3_AAS_S04	PhysicalObject	https://creativecommons.org/licenses/by/4.0/legalcode	0a80feca-b411-428a-a34e-c5c2fa07cdba	1366b359-8936-4e40-be36-1f1e1eb6d2b0	UAc	DTP	Spiders from Macaronesia: Azores	PreservedSpecimen	{â€œprojectâ€:â€NETBIOMEâ€œ}	b77c711c-6b93-4d94-9cc1-2f9cfa24ac11	563	Ferreira, M.T.	13	13	individuals	4 males | 4 females	5 juveniles	introduced	present	TER_Plot 3_AAS_S04	Macias, N.	2018	Metellina sp.	Animalia	Arthropoda	Arachnida	Araneae	Tetragnathidae	Metellina	Undetermined	species
TER_Plot 3_FBN_S04	PhysicalObject	https://creativecommons.org/licenses/by/4.0/legalcode	0a80feca-b411-428a-a34e-c5c2fa07cdba	1366b359-8936-4e40-be36-1f1e1eb6d2b0	UAc	DTP	Spiders from Macaronesia: Azores	PreservedSpecimen	{â€œprojectâ€:â€NETBIOMEâ€œ}	bcff3ef8-1c4e-4477-8a73-f60cd2ad66fc	564	Cardoso, P.	2	2	individuals	1 female	1 juvenile	introduced	present	TER_Plot 3_FBN_S04	Macias, N.	2018	Metellina sp.	Animalia	Arthropoda	Arachnida	Araneae	Tetragnathidae	Metellina	Undetermined	species
TER_Plot 3_FSN_S03	PhysicalObject	https://creativecommons.org/licenses/by/4.0/legalcode	0a80feca-b411-428a-a34e-c5c2fa07cdba	1366b359-8936-4e40-be36-1f1e1eb6d2b0	UAc	DTP	Spiders from Macaronesia: Azores	PreservedSpecimen	{â€œprojectâ€:â€NETBIOMEâ€œ}	1fae726d-cc84-4a9e-b76f-f0c3f2a2ebb0	565	Ferreira, M.T.	1	1	individuals	1 male		introduced	present	TER_Plot 3_FSN_S03	Macias, N.	2018	Metellina sp.	Animalia	Arthropoda	Arachnida	Araneae	Tetragnathidae	Metellina	Undetermined	species
TER_Plot 3_FSN_S04	PhysicalObject	https://creativecommons.org/licenses/by/4.0/legalcode	0a80feca-b411-428a-a34e-c5c2fa07cdba	1366b359-8936-4e40-be36-1f1e1eb6d2b0	UAc	DTP	Spiders from Macaronesia: Azores	PreservedSpecimen	{â€œprojectâ€:â€NETBIOMEâ€œ}	9dd190bf-b8b1-4088-a6da-f76860338c72	566	Nunes, R.	1	1	individuals	1 female		introduced	present	TER_Plot 3_FSN_S04	Macias, N.	2018	Metellina sp.	Animalia	Arthropoda	Arachnida	Araneae	Tetragnathidae	Metellina	Undetermined	species
TER_Plot 3_FSD_S02	PhysicalObject	https://creativecommons.org/licenses/by/4.0/legalcode	0a80feca-b411-428a-a34e-c5c2fa07cdba	1366b359-8936-4e40-be36-1f1e1eb6d2b0	UAc	DTP	Spiders from Macaronesia: Azores	PreservedSpecimen	{â€œprojectâ€:â€NETBIOMEâ€œ}	c553b928-3731-4b96-b73f-4343e523f649	567	Ferreira, M.T.	1	1	individuals	1 female		introduced	present	TER_Plot 3_FSD_S02	Macias, N.	2018	Metellina sp.	Animalia	Arthropoda	Arachnida	Araneae	Tetragnathidae	Metellina	Undetermined	species
TER_Lomba_AAS_S04	PhysicalObject	https://creativecommons.org/licenses/by/4.0/legalcode	0a80feca-b411-428a-a34e-c5c2fa07cdba	1366b359-8936-4e40-be36-1f1e1eb6d2b0	UAc	DTP	Spiders from Macaronesia: Azores	PreservedSpecimen	{â€œprojectâ€:â€NETBIOMEâ€œ}	d759a540-6747-4439-8970-0fc455cf87c3	568	Guerreiro, O.	2	2	individuals	1 male | 1 female		introduced	present	TER_Lomba_AAS_S04	Macias, N.	2018	Metellina sp.	Animalia	Arthropoda	Arachnida	Araneae	Tetragnathidae	Metellina	Undetermined	species
TER_Plot 5_AAS_S04	PhysicalObject	https://creativecommons.org/licenses/by/4.0/legalcode	0a80feca-b411-428a-a34e-c5c2fa07cdba	1366b359-8936-4e40-be36-1f1e1eb6d2b0	UAc	DTP	Spiders from Macaronesia: Azores	PreservedSpecimen	{â€œprojectâ€:â€NETBIOMEâ€œ}	0b8a8704-8f77-478b-a04d-db605e3f9aa6	569	Cardoso, P.	8	8	individuals	5 females	3 juveniles	introduced	present	TER_Plot 5_AAS_S04	Macias, N.	2018	Metellina sp.	Animalia	Arthropoda	Arachnida	Araneae	Tetragnathidae	Metellina	Undetermined	species
TER_Plot 5_FBN_S04	PhysicalObject	https://creativecommons.org/licenses/by/4.0/legalcode	0a80feca-b411-428a-a34e-c5c2fa07cdba	1366b359-8936-4e40-be36-1f1e1eb6d2b0	UAc	DTP	Spiders from Macaronesia: Azores	PreservedSpecimen	{â€œprojectâ€:â€NETBIOMEâ€œ}	99da19d1-4a10-4999-898e-9669bdd1bed7	570	Cardoso, P.	1	1	individuals	1 female		introduced	present	TER_Plot 5_FBN_S04	Macias, N.	2018	Metellina sp.	Animalia	Arthropoda	Arachnida	Araneae	Tetragnathidae	Metellina	Undetermined	species
TER_Plot 5_GWS_S02	PhysicalObject	https://creativecommons.org/licenses/by/4.0/legalcode	0a80feca-b411-428a-a34e-c5c2fa07cdba	1366b359-8936-4e40-be36-1f1e1eb6d2b0	UAc	DTP	Spiders from Macaronesia: Azores	PreservedSpecimen	{â€œprojectâ€:â€NETBIOMEâ€œ}	f78cb365-bbac-416e-981a-b6830b84c8f7	571	Cardoso, P.	2	2	individuals	2 females		introduced	present	TER_Plot 5_GWS_S02	Macias, N.	2018	Metellina sp.	Animalia	Arthropoda	Arachnida	Araneae	Tetragnathidae	Metellina	Undetermined	species
TER_Plot 6_AAS_S04	PhysicalObject	https://creativecommons.org/licenses/by/4.0/legalcode	0a80feca-b411-428a-a34e-c5c2fa07cdba	1366b359-8936-4e40-be36-1f1e1eb6d2b0	UAc	DTP	Spiders from Macaronesia: Azores	PreservedSpecimen	{â€œprojectâ€:â€NETBIOMEâ€œ}	e7d41db8-31eb-48d4-b723-6a510b3a156e	572	Cardoso, P.	3	3	individuals	3 females		introduced	present	TER_Plot 6_AAS_S04	Macias, N.	2018	Metellina sp.	Animalia	Arthropoda	Arachnida	Araneae	Tetragnathidae	Metellina	Undetermined	species
TER_Plot 6_FBN_S03	PhysicalObject	https://creativecommons.org/licenses/by/4.0/legalcode	0a80feca-b411-428a-a34e-c5c2fa07cdba	1366b359-8936-4e40-be36-1f1e1eb6d2b0	UAc	DTP	Spiders from Macaronesia: Azores	PreservedSpecimen	{â€œprojectâ€:â€NETBIOMEâ€œ}	5fd0ff3e-b634-4e09-8c24-81f58ed1fc26	573	Cardoso, P.	1	1	individuals	1 female		introduced	present	TER_Plot 6_FBN_S03	Macias, N.	2018	Metellina sp.	Animalia	Arthropoda	Arachnida	Araneae	Tetragnathidae	Metellina	Undetermined	species
TER_Lagoa Pinheiro B_AAS_S03	PhysicalObject	https://creativecommons.org/licenses/by/4.0/legalcode	0a80feca-b411-428a-a34e-c5c2fa07cdba	1366b359-8936-4e40-be36-1f1e1eb6d2b0	UAc	DTP	Spiders from Macaronesia: Azores	PreservedSpecimen	{â€œprojectâ€:â€NETBIOMEâ€œ}	d9a1a2d4-3ca5-45e9-a9ff-0aac17f877b8	574	Cardoso, P.	2	2	individuals	2 females		introduced	present	TER_Lagoa Pinheiro B_AAS_S03	Macias, N.	2018	Metellina sp.	Animalia	Arthropoda	Arachnida	Araneae	Tetragnathidae	Metellina	Undetermined	species
TER_Plot 2_AAS_S01	PhysicalObject	https://creativecommons.org/licenses/by/4.0/legalcode	0a80feca-b411-428a-a34e-c5c2fa07cdba	1366b359-8936-4e40-be36-1f1e1eb6d2b0	UAc	DTP	Spiders from Macaronesia: Azores	PreservedSpecimen	{â€œprojectâ€:â€NETBIOMEâ€œ}	192450ca-d6ba-4c83-a90d-a284d6ba6ac4	575	Cardoso, P.	9	9	individuals	2 males | 4 females	3 juveniles	introduced	present	TER_Plot 2_AAS_S01	Macias, N.	2018	Metellina sp.	Animalia	Arthropoda	Arachnida	Araneae	Tetragnathidae	Metellina	Undetermined	species
TER_Plot 2_AAS_S02	PhysicalObject	https://creativecommons.org/licenses/by/4.0/legalcode	0a80feca-b411-428a-a34e-c5c2fa07cdba	1366b359-8936-4e40-be36-1f1e1eb6d2b0	UAc	DTP	Spiders from Macaronesia: Azores	PreservedSpecimen	{â€œprojectâ€:â€NETBIOMEâ€œ}	abfc37ab-2345-45c3-956a-cff01ffa706b	576	Guerreiro, O.	5	5	individuals	2 females	3 juveniles	introduced	present	TER_Plot 2_AAS_S02	Macias, N.	2018	Metellina sp.	Animalia	Arthropoda	Arachnida	Araneae	Tetragnathidae	Metellina	Undetermined	species
TER_Plot 2_AAS_S04	PhysicalObject	https://creativecommons.org/licenses/by/4.0/legalcode	0a80feca-b411-428a-a34e-c5c2fa07cdba	1366b359-8936-4e40-be36-1f1e1eb6d2b0	UAc	DTP	Spiders from Macaronesia: Azores	PreservedSpecimen	{â€œprojectâ€:â€NETBIOMEâ€œ}	69eec207-7dee-4536-9674-4d0e0f53496c	577	Borges, P.A.V.	7	7	individuals	1 male | 2 females	4 juveniles	introduced	present	TER_Plot 2_AAS_S04	Macias, N.	2018	Metellina sp.	Animalia	Arthropoda	Arachnida	Araneae	Tetragnathidae	Metellina	Undetermined	species
TER_Plot 1_AAS_S02	PhysicalObject	https://creativecommons.org/licenses/by/4.0/legalcode	0a80feca-b411-428a-a34e-c5c2fa07cdba	1366b359-8936-4e40-be36-1f1e1eb6d2b0	UAc	DTP	Spiders from Macaronesia: Azores	PreservedSpecimen	{â€œprojectâ€:â€NETBIOMEâ€œ}	4c5295a9-5401-4eed-aa20-6de9667a120e	578	Nunes, R.	4	4	individuals	2 females	2 juveniles	introduced	present	TER_Plot 1_AAS_S02	Macias, N.	2018	Metellina sp.	Animalia	Arthropoda	Arachnida	Araneae	Tetragnathidae	Metellina	Undetermined	species
TER_Plot 1_AAS_S03	PhysicalObject	https://creativecommons.org/licenses/by/4.0/legalcode	0a80feca-b411-428a-a34e-c5c2fa07cdba	1366b359-8936-4e40-be36-1f1e1eb6d2b0	UAc	DTP	Spiders from Macaronesia: Azores	PreservedSpecimen	{â€œprojectâ€:â€NETBIOMEâ€œ}	d78d1fb1-5418-4fbb-9c6b-74ce5be82495	579	Ferreira, M.T.	8	8	individuals	1 female	7 juveniles	introduced	present	TER_Plot 1_AAS_S03	Macias, N.	2018	Metellina sp.	Animalia	Arthropoda	Arachnida	Araneae	Tetragnathidae	Metellina	Undetermined	species
TER_Plot 1_AAS_S04	PhysicalObject	https://creativecommons.org/licenses/by/4.0/legalcode	0a80feca-b411-428a-a34e-c5c2fa07cdba	1366b359-8936-4e40-be36-1f1e1eb6d2b0	UAc	DTP	Spiders from Macaronesia: Azores	PreservedSpecimen	{â€œprojectâ€:â€NETBIOMEâ€œ}	6b587a19-11a5-47ff-85f8-10f44d75e3b3	580	Borges, P.A.V.	14	14	individuals	3 females	11 juveniles	introduced	present	TER_Plot 1_AAS_S04	Macias, N.	2018	Metellina sp.	Animalia	Arthropoda	Arachnida	Araneae	Tetragnathidae	Metellina	Undetermined	species
PIC_Plot 2_AAS_S01	PhysicalObject	https://creativecommons.org/licenses/by/4.0/legalcode	0a80feca-b411-428a-a34e-c5c2fa07cdba	1366b359-8936-4e40-be36-1f1e1eb6d2b0	UAc	DTP	Spiders from Macaronesia: Azores	PreservedSpecimen	{â€œprojectâ€:â€MACDIVâ€œ}	bfde4e56-c2af-48ec-b3fa-ee41ab1f7377	581	Borges, P.A.V.	9	9	individuals	1 male | 1 female	7 juveniles	introduced	present	PIC_Plot 2_AAS_S01	Borges, P.A.V.	2016	Metellina merianae (Scopoli, 1763)	Animalia	Arthropoda	Arachnida	Araneae	Tetragnathidae	Metellina	merianae	species	(Scopoli, 1763)
PIC_Plot 1_AAS_S01	PhysicalObject	https://creativecommons.org/licenses/by/4.0/legalcode	0a80feca-b411-428a-a34e-c5c2fa07cdba	1366b359-8936-4e40-be36-1f1e1eb6d2b0	UAc	DTP	Spiders from Macaronesia: Azores	PreservedSpecimen	{â€œprojectâ€:â€MACDIVâ€œ}	5a2fabd4-3ed4-4328-8d7d-abb12afea2bc	582	Borges, P.A.V.	5	5	individuals	1 male | 1 female	3 juveniles	introduced	present	PIC_Plot 1_AAS_S01	Borges, P.A.V.	2016	Metellina merianae (Scopoli, 1763)	Animalia	Arthropoda	Arachnida	Araneae	Tetragnathidae	Metellina	merianae	species	(Scopoli, 1763)
PIC_Plot 3_AAS_S01	PhysicalObject	https://creativecommons.org/licenses/by/4.0/legalcode	0a80feca-b411-428a-a34e-c5c2fa07cdba	1366b359-8936-4e40-be36-1f1e1eb6d2b0	UAc	DTP	Spiders from Macaronesia: Azores	PreservedSpecimen	{â€œprojectâ€:â€MACDIVâ€œ}	b80f3151-8887-4086-b356-9cf8b7eb2e07	583	Borges, P.A.V.	1	1	individuals	1 female		introduced	present	PIC_Plot 3_AAS_S01	Borges, P.A.V.	2016	Metellina merianae (Scopoli, 1763)	Animalia	Arthropoda	Arachnida	Araneae	Tetragnathidae	Metellina	merianae	species	(Scopoli, 1763)
PIC_Plot 4_AAS_S01	PhysicalObject	https://creativecommons.org/licenses/by/4.0/legalcode	0a80feca-b411-428a-a34e-c5c2fa07cdba	1366b359-8936-4e40-be36-1f1e1eb6d2b0	UAc	DTP	Spiders from Macaronesia: Azores	PreservedSpecimen	{â€œprojectâ€:â€MACDIVâ€œ}	ef8ea1b4-4211-4bc1-b383-f66703a236b6	584	Borges, P.A.V.	9	9	individuals	1 male | 5 females	3 juveniles	introduced	present	PIC_Plot 4_AAS_S01	Borges, P.A.V.	2016	Metellina merianae (Scopoli, 1763)	Animalia	Arthropoda	Arachnida	Araneae	Tetragnathidae	Metellina	merianae	species	(Scopoli, 1763)
PIC_Plot 5_AAS_S01	PhysicalObject	https://creativecommons.org/licenses/by/4.0/legalcode	0a80feca-b411-428a-a34e-c5c2fa07cdba	1366b359-8936-4e40-be36-1f1e1eb6d2b0	UAc	DTP	Spiders from Macaronesia: Azores	PreservedSpecimen	{â€œprojectâ€:â€MACDIVâ€œ}	8fef15bf-e700-482f-9322-6a1042038248	585	Borges, P.A.V.	36	36	individuals	10 males | 14 females	12 juveniles	introduced	present	PIC_Plot 5_AAS_S01	Borges, P.A.V.	2016	Metellina merianae (Scopoli, 1763)	Animalia	Arthropoda	Arachnida	Araneae	Tetragnathidae	Metellina	merianae	species	(Scopoli, 1763)
PIC_Plot 2_AAS_S02	PhysicalObject	https://creativecommons.org/licenses/by/4.0/legalcode	0a80feca-b411-428a-a34e-c5c2fa07cdba	1366b359-8936-4e40-be36-1f1e1eb6d2b0	UAc	DTP	Spiders from Macaronesia: Azores	PreservedSpecimen	{â€œprojectâ€:â€MACDIVâ€œ}	d2f0ea07-fdd8-49c2-8776-6fef3e4d575c	586	Carvalho, R.	3	3	individuals	1 male	2 juveniles	introduced	present	PIC_Plot 2_AAS_S02	Borges, P.A.V.	2016	Metellina merianae (Scopoli, 1763)	Animalia	Arthropoda	Arachnida	Araneae	Tetragnathidae	Metellina	merianae	species	(Scopoli, 1763)
PIC_Plot 1_AAS_S02	PhysicalObject	https://creativecommons.org/licenses/by/4.0/legalcode	0a80feca-b411-428a-a34e-c5c2fa07cdba	1366b359-8936-4e40-be36-1f1e1eb6d2b0	UAc	DTP	Spiders from Macaronesia: Azores	PreservedSpecimen	{â€œprojectâ€:â€MACDIVâ€œ}	0fad3743-9418-4173-96b5-5f9d2a561884	587	Carvalho, R.	1	1	individuals	1 male		introduced	present	PIC_Plot 1_AAS_S02	Borges, P.A.V.	2016	Metellina merianae (Scopoli, 1763)	Animalia	Arthropoda	Arachnida	Araneae	Tetragnathidae	Metellina	merianae	species	(Scopoli, 1763)
PIC_Plot 6_AAS_S02	PhysicalObject	https://creativecommons.org/licenses/by/4.0/legalcode	0a80feca-b411-428a-a34e-c5c2fa07cdba	1366b359-8936-4e40-be36-1f1e1eb6d2b0	UAc	DTP	Spiders from Macaronesia: Azores	PreservedSpecimen	{â€œprojectâ€:â€MACDIVâ€œ}	35a232ad-eb16-45ac-a8bd-24c543ed98a3	588	Crespo, L.C.	3	3	individuals	2 females	1 juvenile	introduced	present	PIC_Plot 6_AAS_S02	Borges, P.A.V.	2016	Metellina merianae (Scopoli, 1763)	Animalia	Arthropoda	Arachnida	Araneae	Tetragnathidae	Metellina	merianae	species	(Scopoli, 1763)
PIC_Plot 4_AAS_S02	PhysicalObject	https://creativecommons.org/licenses/by/4.0/legalcode	0a80feca-b411-428a-a34e-c5c2fa07cdba	1366b359-8936-4e40-be36-1f1e1eb6d2b0	UAc	DTP	Spiders from Macaronesia: Azores	PreservedSpecimen	{â€œprojectâ€:â€MACDIVâ€œ}	dd04a99e-62c9-460b-8737-edd678fc9e26	589	Crespo, L.C.	7	7	individuals	1 male | 3 females	3 juveniles	introduced	present	PIC_Plot 4_AAS_S02	Borges, P.A.V.	2016	Metellina merianae (Scopoli, 1763)	Animalia	Arthropoda	Arachnida	Araneae	Tetragnathidae	Metellina	merianae	species	(Scopoli, 1763)
PIC_Plot 5_AAS_S02	PhysicalObject	https://creativecommons.org/licenses/by/4.0/legalcode	0a80feca-b411-428a-a34e-c5c2fa07cdba	1366b359-8936-4e40-be36-1f1e1eb6d2b0	UAc	DTP	Spiders from Macaronesia: Azores	PreservedSpecimen	{â€œprojectâ€:â€MACDIVâ€œ}	8e217c3e-5857-443f-accd-597560964d3a	590	Crespo, L.C.	30	30	individuals	4 males | 7 females	19 juveniles	introduced	present	PIC_Plot 5_AAS_S02	Borges, P.A.V.	2016	Metellina merianae (Scopoli, 1763)	Animalia	Arthropoda	Arachnida	Araneae	Tetragnathidae	Metellina	merianae	species	(Scopoli, 1763)
PIC_Plot 1_AAS_S03	PhysicalObject	https://creativecommons.org/licenses/by/4.0/legalcode	0a80feca-b411-428a-a34e-c5c2fa07cdba	1366b359-8936-4e40-be36-1f1e1eb6d2b0	UAc	DTP	Spiders from Macaronesia: Azores	PreservedSpecimen	{â€œprojectâ€:â€MACDIVâ€œ}	d3653441-11b8-477f-a7e1-6107a4c71617	591	Gabriel, R.	1	1	individuals	1 female		introduced	present	PIC_Plot 1_AAS_S03	Borges, P.A.V.	2016	Metellina merianae (Scopoli, 1763)	Animalia	Arthropoda	Arachnida	Araneae	Tetragnathidae	Metellina	merianae	species	(Scopoli, 1763)
PIC_Plot 3_AAS_S03	PhysicalObject	https://creativecommons.org/licenses/by/4.0/legalcode	0a80feca-b411-428a-a34e-c5c2fa07cdba	1366b359-8936-4e40-be36-1f1e1eb6d2b0	UAc	DTP	Spiders from Macaronesia: Azores	PreservedSpecimen	{â€œprojectâ€:â€MACDIVâ€œ}	1ac7db74-7a2d-4890-b033-0d24a78dda58	592	Pereira, F.	2	2	individuals	1 male	1 juvenile	introduced	present	PIC_Plot 3_AAS_S03	Borges, P.A.V.	2016	Metellina merianae (Scopoli, 1763)	Animalia	Arthropoda	Arachnida	Araneae	Tetragnathidae	Metellina	merianae	species	(Scopoli, 1763)
PIC_Plot 4_AAS_S03	PhysicalObject	https://creativecommons.org/licenses/by/4.0/legalcode	0a80feca-b411-428a-a34e-c5c2fa07cdba	1366b359-8936-4e40-be36-1f1e1eb6d2b0	UAc	DTP	Spiders from Macaronesia: Azores	PreservedSpecimen	{â€œprojectâ€:â€MACDIVâ€œ}	edfef300-37e9-40be-9cdf-65ee018aed13	593	Carvalho, R.	4	4	individuals	1 female	3 juveniles	introduced	present	PIC_Plot 4_AAS_S03	Borges, P.A.V.	2016	Metellina merianae (Scopoli, 1763)	Animalia	Arthropoda	Arachnida	Araneae	Tetragnathidae	Metellina	merianae	species	(Scopoli, 1763)
PIC_Plot 5_AAS_S03	PhysicalObject	https://creativecommons.org/licenses/by/4.0/legalcode	0a80feca-b411-428a-a34e-c5c2fa07cdba	1366b359-8936-4e40-be36-1f1e1eb6d2b0	UAc	DTP	Spiders from Macaronesia: Azores	PreservedSpecimen	{â€œprojectâ€:â€MACDIVâ€œ}	d9977dae-68c5-49d5-87d7-e099cfc7e2cd	594	Carvalho, R.	32	32	individuals	2 males | 10 females	20 juveniles	introduced	present	PIC_Plot 5_AAS_S03	Borges, P.A.V.	2016	Metellina merianae (Scopoli, 1763)	Animalia	Arthropoda	Arachnida	Araneae	Tetragnathidae	Metellina	merianae	species	(Scopoli, 1763)
PIC_Plot 6_AAS_S04	PhysicalObject	https://creativecommons.org/licenses/by/4.0/legalcode	0a80feca-b411-428a-a34e-c5c2fa07cdba	1366b359-8936-4e40-be36-1f1e1eb6d2b0	UAc	DTP	Spiders from Macaronesia: Azores	PreservedSpecimen	{â€œprojectâ€:â€MACDIVâ€œ}	dd4c0d85-39eb-4b7a-a1ea-6e1c305f1172	595	Carvalho, R.	5	5	individuals	1 male | 1 female	3 juveniles	introduced	present	PIC_Plot 6_AAS_S04	Borges, P.A.V.	2016	Metellina merianae (Scopoli, 1763)	Animalia	Arthropoda	Arachnida	Araneae	Tetragnathidae	Metellina	merianae	species	(Scopoli, 1763)
PIC_Plot 5_AAS_S04	PhysicalObject	https://creativecommons.org/licenses/by/4.0/legalcode	0a80feca-b411-428a-a34e-c5c2fa07cdba	1366b359-8936-4e40-be36-1f1e1eb6d2b0	UAc	DTP	Spiders from Macaronesia: Azores	PreservedSpecimen	{â€œprojectâ€:â€MACDIVâ€œ}	1c240497-13d2-451b-93e6-2f948687291d	596	Gabriel, R.	7	7	individuals	2 males | 1 female	4 juveniles	introduced	present	PIC_Plot 5_AAS_S04	Borges, P.A.V.	2016	Metellina merianae (Scopoli, 1763)	Animalia	Arthropoda	Arachnida	Araneae	Tetragnathidae	Metellina	merianae	species	(Scopoli, 1763)
PIC_Plot 4_ABS_S01	PhysicalObject	https://creativecommons.org/licenses/by/4.0/legalcode	0a80feca-b411-428a-a34e-c5c2fa07cdba	1366b359-8936-4e40-be36-1f1e1eb6d2b0	UAc	DTP	Spiders from Macaronesia: Azores	PreservedSpecimen	{â€œprojectâ€:â€MACDIVâ€œ}	f8a8425a-283d-4583-9ab4-74af52b703cd	597	Borges, P.A.V.	2	2	individuals	1 female	1 juvenile	introduced	present	PIC_Plot 4_ABS_S01	Borges, P.A.V.	2016	Metellina merianae (Scopoli, 1763)	Animalia	Arthropoda	Arachnida	Araneae	Tetragnathidae	Metellina	merianae	species	(Scopoli, 1763)
PIC_Plot 4_ABS_S02	PhysicalObject	https://creativecommons.org/licenses/by/4.0/legalcode	0a80feca-b411-428a-a34e-c5c2fa07cdba	1366b359-8936-4e40-be36-1f1e1eb6d2b0	UAc	DTP	Spiders from Macaronesia: Azores	PreservedSpecimen	{â€œprojectâ€:â€MACDIVâ€œ}	84f6f439-15b5-44d0-930a-e4efad56dc4a	598	Norder, S.	3	3	individuals	1 female	2 juveniles	introduced	present	PIC_Plot 4_ABS_S02	Borges, P.A.V.	2016	Metellina merianae (Scopoli, 1763)	Animalia	Arthropoda	Arachnida	Araneae	Tetragnathidae	Metellina	merianae	species	(Scopoli, 1763)
PIC_Plot 4_FBD_S01	PhysicalObject	https://creativecommons.org/licenses/by/4.0/legalcode	0a80feca-b411-428a-a34e-c5c2fa07cdba	1366b359-8936-4e40-be36-1f1e1eb6d2b0	UAc	DTP	Spiders from Macaronesia: Azores	PreservedSpecimen	{â€œprojectâ€:â€MACDIVâ€œ}	789e6396-b08f-48ff-bb55-84d97c837946	599	Borges, P.A.V.	1	1	individuals	1 female		introduced	present	PIC_Plot 4_FBD_S01	Borges, P.A.V.	2016	Metellina merianae (Scopoli, 1763)	Animalia	Arthropoda	Arachnida	Araneae	Tetragnathidae	Metellina	merianae	species	(Scopoli, 1763)
PIC_Plot 5_GWS_S02	PhysicalObject	https://creativecommons.org/licenses/by/4.0/legalcode	0a80feca-b411-428a-a34e-c5c2fa07cdba	1366b359-8936-4e40-be36-1f1e1eb6d2b0	UAc	DTP	Spiders from Macaronesia: Azores	PreservedSpecimen	{â€œprojectâ€:â€MACDIVâ€œ}	fd8b493e-19dc-4651-a7f7-453f2b42d1c3	600	Carvalho, R.	6	6	individuals	1 male	5 juveniles	introduced	present	PIC_Plot 5_GWS_S02	Borges, P.A.V.	2016	Metellina merianae (Scopoli, 1763)	Animalia	Arthropoda	Arachnida	Araneae	Tetragnathidae	Metellina	merianae	species	(Scopoli, 1763)
PIC_Plot 6_PIT_S03	PhysicalObject	https://creativecommons.org/licenses/by/4.0/legalcode	0a80feca-b411-428a-a34e-c5c2fa07cdba	1366b359-8936-4e40-be36-1f1e1eb6d2b0	UAc	DTP	Spiders from Macaronesia: Azores	PreservedSpecimen	{â€œprojectâ€:â€MACDIVâ€œ}	8ebbcde6-27ba-4652-a6ac-58fb137e2e1f	601	Pereira, F.	1	1	individuals	1 male		introduced	present	PIC_Plot 6_PIT_S03	Borges, P.A.V.	2016	Metellina merianae (Scopoli, 1763)	Animalia	Arthropoda	Arachnida	Araneae	Tetragnathidae	Metellina	merianae	species	(Scopoli, 1763)
PIC_Plot 2_FSD_S01	PhysicalObject	https://creativecommons.org/licenses/by/4.0/legalcode	0a80feca-b411-428a-a34e-c5c2fa07cdba	1366b359-8936-4e40-be36-1f1e1eb6d2b0	UAc	DTP	Spiders from Macaronesia: Azores	PreservedSpecimen	{â€œprojectâ€:â€MACDIVâ€œ}	799298cb-ee0d-4895-828e-f5dfe49bcb17	602	Carvalho, R.	7	7	individuals	1 female	6 juveniles	introduced	present	PIC_Plot 2_FSD_S01	Borges, P.A.V.	2016	Metellina merianae (Scopoli, 1763)	Animalia	Arthropoda	Arachnida	Araneae	Tetragnathidae	Metellina	merianae	species	(Scopoli, 1763)
PIC_Plot 4_FSD_S01	PhysicalObject	https://creativecommons.org/licenses/by/4.0/legalcode	0a80feca-b411-428a-a34e-c5c2fa07cdba	1366b359-8936-4e40-be36-1f1e1eb6d2b0	UAc	DTP	Spiders from Macaronesia: Azores	PreservedSpecimen	{â€œprojectâ€:â€MACDIVâ€œ}	a8146946-632d-44c9-bb3b-2f97d2676dfd	603	Carvalho, R.	7	7	individuals	1 male	6 juveniles	introduced	present	PIC_Plot 4_FSD_S01	Borges, P.A.V.	2016	Metellina merianae (Scopoli, 1763)	Animalia	Arthropoda	Arachnida	Araneae	Tetragnathidae	Metellina	merianae	species	(Scopoli, 1763)
PIC_Plot 6_FSN_S03	PhysicalObject	https://creativecommons.org/licenses/by/4.0/legalcode	0a80feca-b411-428a-a34e-c5c2fa07cdba	1366b359-8936-4e40-be36-1f1e1eb6d2b0	UAc	DTP	Spiders from Macaronesia: Azores	PreservedSpecimen	{â€œprojectâ€:â€MACDIVâ€œ}	98d402b7-ad22-4ceb-9269-f48c3701a39f	604	Carvalho, R.	3	3	individuals	2 females	1 juvenile	introduced	present	PIC_Plot 6_FSN_S03	Borges, P.A.V.	2016	Metellina merianae (Scopoli, 1763)	Animalia	Arthropoda	Arachnida	Araneae	Tetragnathidae	Metellina	merianae	species	(Scopoli, 1763)
PIC_Plot 4_FSN_S03	PhysicalObject	https://creativecommons.org/licenses/by/4.0/legalcode	0a80feca-b411-428a-a34e-c5c2fa07cdba	1366b359-8936-4e40-be36-1f1e1eb6d2b0	UAc	DTP	Spiders from Macaronesia: Azores	PreservedSpecimen	{â€œprojectâ€:â€MACDIVâ€œ}	da8d5b20-c9be-4273-aee1-bae488480b5e	605	Carvalho, R.	3	3	individuals	1 female	2 juveniles	introduced	present	PIC_Plot 4_FSN_S03	Borges, P.A.V.	2016	Metellina merianae (Scopoli, 1763)	Animalia	Arthropoda	Arachnida	Araneae	Tetragnathidae	Metellina	merianae	species	(Scopoli, 1763)
PIC_Plot 6_FSN_S04	PhysicalObject	https://creativecommons.org/licenses/by/4.0/legalcode	0a80feca-b411-428a-a34e-c5c2fa07cdba	1366b359-8936-4e40-be36-1f1e1eb6d2b0	UAc	DTP	Spiders from Macaronesia: Azores	PreservedSpecimen	{â€œprojectâ€:â€MACDIVâ€œ}	f22e4743-711f-4ac8-b925-4698d2b42cc5	606	Gabriel, R.	1	1	individuals	1 male		introduced	present	PIC_Plot 6_FSN_S04	Borges, P.A.V.	2016	Metellina merianae (Scopoli, 1763)	Animalia	Arthropoda	Arachnida	Araneae	Tetragnathidae	Metellina	merianae	species	(Scopoli, 1763)
PIC_Plot 4_FSN_S04	PhysicalObject	https://creativecommons.org/licenses/by/4.0/legalcode	0a80feca-b411-428a-a34e-c5c2fa07cdba	1366b359-8936-4e40-be36-1f1e1eb6d2b0	UAc	DTP	Spiders from Macaronesia: Azores	PreservedSpecimen	{â€œprojectâ€:â€MACDIVâ€œ}	0167e12d-65dc-4a41-8215-d80069f9372e	607	Gabriel, R.	1	1	individuals	1 female		introduced	present	PIC_Plot 4_FSN_S04	Borges, P.A.V.	2016	Metellina merianae (Scopoli, 1763)	Animalia	Arthropoda	Arachnida	Araneae	Tetragnathidae	Metellina	merianae	species	(Scopoli, 1763)
TER_Plot 4_AAS_S03	PhysicalObject	https://creativecommons.org/licenses/by/4.0/legalcode	0a80feca-b411-428a-a34e-c5c2fa07cdba	1366b359-8936-4e40-be36-1f1e1eb6d2b0	UAc	DTP	Spiders from Macaronesia: Azores	PreservedSpecimen	{â€œprojectâ€:â€NETBIOMEâ€œ}	3c3558e7-2561-48f3-b909-44fb86be030e	608	Borges, P.A.V.	4	4	individuals	2 males | 2 females		naturalised	present	TER_Plot 4_AAS_S03	Borges, P.A.V.	2012	Microlinyphia johnsoni (Blackwall, 1859)	Animalia	Arthropoda	Arachnida	Araneae	Linyphiidae	Microlinyphia	johnsoni	species	(Blackwall, 1859)
TER_Plot 4_AAS_S04	PhysicalObject	https://creativecommons.org/licenses/by/4.0/legalcode	0a80feca-b411-428a-a34e-c5c2fa07cdba	1366b359-8936-4e40-be36-1f1e1eb6d2b0	UAc	DTP	Spiders from Macaronesia: Azores	PreservedSpecimen	{â€œprojectâ€:â€NETBIOMEâ€œ}	e766ff85-dcc3-4257-9910-92d306ffd197	609	Cardoso, P.	3	3	individuals	3 females		naturalised	present	TER_Plot 4_AAS_S04	Borges, P.A.V.	2012	Microlinyphia johnsoni (Blackwall, 1859)	Animalia	Arthropoda	Arachnida	Araneae	Linyphiidae	Microlinyphia	johnsoni	species	(Blackwall, 1859)
TER_Plot 4_FSD_S01	PhysicalObject	https://creativecommons.org/licenses/by/4.0/legalcode	0a80feca-b411-428a-a34e-c5c2fa07cdba	1366b359-8936-4e40-be36-1f1e1eb6d2b0	UAc	DTP	Spiders from Macaronesia: Azores	PreservedSpecimen	{â€œprojectâ€:â€NETBIOMEâ€œ}	820165eb-6339-4ac7-be5f-d4a4ea03c790	610	Ferreira, M.T.	2	2	individuals	1 female	1 juvenile	naturalised	present	TER_Plot 4_FSD_S01	Borges, P.A.V.	2012	Microlinyphia johnsoni (Blackwall, 1859)	Animalia	Arthropoda	Arachnida	Araneae	Linyphiidae	Microlinyphia	johnsoni	species	(Blackwall, 1859)
TER_ChambreA_AAS_S02	PhysicalObject	https://creativecommons.org/licenses/by/4.0/legalcode	0a80feca-b411-428a-a34e-c5c2fa07cdba	1366b359-8936-4e40-be36-1f1e1eb6d2b0	UAc	DTP	Spiders from Macaronesia: Azores	PreservedSpecimen	{â€œprojectâ€:â€NETBIOMEâ€œ}	297c3a90-bbed-4ee1-985f-c4b270d1af79	611	Cardoso, P.	3	3	individuals	3 females		naturalised	present	TER_ChambreA_AAS_S02	Borges, P.A.V.	2012	Microlinyphia johnsoni (Blackwall, 1859)	Animalia	Arthropoda	Arachnida	Araneae	Linyphiidae	Microlinyphia	johnsoni	species	(Blackwall, 1859)
TER_ChambreA_AAS_S03	PhysicalObject	https://creativecommons.org/licenses/by/4.0/legalcode	0a80feca-b411-428a-a34e-c5c2fa07cdba	1366b359-8936-4e40-be36-1f1e1eb6d2b0	UAc	DTP	Spiders from Macaronesia: Azores	PreservedSpecimen	{â€œprojectâ€:â€NETBIOMEâ€œ}	2435fdc7-40e2-4ec5-9e19-80095cc6d131	612	Guerreiro, O.	6	6	individuals	1 male | 5 females		naturalised	present	TER_ChambreA_AAS_S03	Borges, P.A.V.	2012	Microlinyphia johnsoni (Blackwall, 1859)	Animalia	Arthropoda	Arachnida	Araneae	Linyphiidae	Microlinyphia	johnsoni	species	(Blackwall, 1859)
TER_Pico Alto Nascente_AAS_S02	PhysicalObject	https://creativecommons.org/licenses/by/4.0/legalcode	0a80feca-b411-428a-a34e-c5c2fa07cdba	1366b359-8936-4e40-be36-1f1e1eb6d2b0	UAc	DTP	Spiders from Macaronesia: Azores	PreservedSpecimen	{â€œprojectâ€:â€NETBIOMEâ€œ}	e989599d-1a77-4dfb-a3b5-b5169eef176a	613	Ferreira, M.T.	2	2	individuals	2 females		naturalised	present	TER_Pico Alto Nascente_AAS_S02	Borges, P.A.V.	2012	Microlinyphia johnsoni (Blackwall, 1859)	Animalia	Arthropoda	Arachnida	Araneae	Linyphiidae	Microlinyphia	johnsoni	species	(Blackwall, 1859)
TER_Pico Alto Nascente_FSN_S04	PhysicalObject	https://creativecommons.org/licenses/by/4.0/legalcode	0a80feca-b411-428a-a34e-c5c2fa07cdba	1366b359-8936-4e40-be36-1f1e1eb6d2b0	UAc	DTP	Spiders from Macaronesia: Azores	PreservedSpecimen	{â€œprojectâ€:â€NETBIOMEâ€œ}	10c9498c-6911-43f2-bdfd-1874ed48ca3a	614	Fattorini, S.	3	3	individuals	2 males | 1 female		naturalised	present	TER_Pico Alto Nascente_FSN_S04	Borges, P.A.V.	2012	Microlinyphia johnsoni (Blackwall, 1859)	Animalia	Arthropoda	Arachnida	Araneae	Linyphiidae	Microlinyphia	johnsoni	species	(Blackwall, 1859)
TER_Plot 3_AAS_S02	PhysicalObject	https://creativecommons.org/licenses/by/4.0/legalcode	0a80feca-b411-428a-a34e-c5c2fa07cdba	1366b359-8936-4e40-be36-1f1e1eb6d2b0	UAc	DTP	Spiders from Macaronesia: Azores	PreservedSpecimen	{â€œprojectâ€:â€NETBIOMEâ€œ}	3ef83495-7e7c-4135-84a2-80eb111b4fa8	615	Cardoso, P.	2	2	individuals	1 male	1 juvenile	naturalised	present	TER_Plot 3_AAS_S02	Borges, P.A.V.	2012	Microlinyphia johnsoni (Blackwall, 1859)	Animalia	Arthropoda	Arachnida	Araneae	Linyphiidae	Microlinyphia	johnsoni	species	(Blackwall, 1859)
TER_Plot 3_FBN_S04	PhysicalObject	https://creativecommons.org/licenses/by/4.0/legalcode	0a80feca-b411-428a-a34e-c5c2fa07cdba	1366b359-8936-4e40-be36-1f1e1eb6d2b0	UAc	DTP	Spiders from Macaronesia: Azores	PreservedSpecimen	{â€œprojectâ€:â€NETBIOMEâ€œ}	cb16f44c-4701-4d63-b69c-2af7231a87bf	616	Cardoso, P.	1	1	individuals	1 male		naturalised	present	TER_Plot 3_FBN_S04	Borges, P.A.V.	2012	Microlinyphia johnsoni (Blackwall, 1859)	Animalia	Arthropoda	Arachnida	Araneae	Linyphiidae	Microlinyphia	johnsoni	species	(Blackwall, 1859)
TER_Lomba_AAS_S04	PhysicalObject	https://creativecommons.org/licenses/by/4.0/legalcode	0a80feca-b411-428a-a34e-c5c2fa07cdba	1366b359-8936-4e40-be36-1f1e1eb6d2b0	UAc	DTP	Spiders from Macaronesia: Azores	PreservedSpecimen	{â€œprojectâ€:â€NETBIOMEâ€œ}	280fd913-997b-4275-8005-9ffc0d59e218	617	Guerreiro, O.	3	3	individuals	3 females		naturalised	present	TER_Lomba_AAS_S04	Borges, P.A.V.	2012	Microlinyphia johnsoni (Blackwall, 1859)	Animalia	Arthropoda	Arachnida	Araneae	Linyphiidae	Microlinyphia	johnsoni	species	(Blackwall, 1859)
TER_Lomba_FSD_S01	PhysicalObject	https://creativecommons.org/licenses/by/4.0/legalcode	0a80feca-b411-428a-a34e-c5c2fa07cdba	1366b359-8936-4e40-be36-1f1e1eb6d2b0	UAc	DTP	Spiders from Macaronesia: Azores	PreservedSpecimen	{â€œprojectâ€:â€NETBIOMEâ€œ}	cd799d9b-95bc-45bd-8f07-592165d4740a	618	Forencio-Diaz. M.	3	3	individuals	2 males	1 juvenile	naturalised	present	TER_Lomba_FSD_S01	Borges, P.A.V.	2012	Microlinyphia johnsoni (Blackwall, 1859)	Animalia	Arthropoda	Arachnida	Araneae	Linyphiidae	Microlinyphia	johnsoni	species	(Blackwall, 1859)
TER_Lomba_FSD_S02	PhysicalObject	https://creativecommons.org/licenses/by/4.0/legalcode	0a80feca-b411-428a-a34e-c5c2fa07cdba	1366b359-8936-4e40-be36-1f1e1eb6d2b0	UAc	DTP	Spiders from Macaronesia: Azores	PreservedSpecimen	{â€œprojectâ€:â€NETBIOMEâ€œ}	b72ca8c7-bccd-450a-8e38-f44512a0610c	619	Ferreira, M.T.	2	2	individuals	1 male	1 juvenile	naturalised	present	TER_Lomba_FSD_S02	Borges, P.A.V.	2012	Microlinyphia johnsoni (Blackwall, 1859)	Animalia	Arthropoda	Arachnida	Araneae	Linyphiidae	Microlinyphia	johnsoni	species	(Blackwall, 1859)
TER_Plot 5_AAS_S01	PhysicalObject	https://creativecommons.org/licenses/by/4.0/legalcode	0a80feca-b411-428a-a34e-c5c2fa07cdba	1366b359-8936-4e40-be36-1f1e1eb6d2b0	UAc	DTP	Spiders from Macaronesia: Azores	PreservedSpecimen	{â€œprojectâ€:â€NETBIOMEâ€œ}	0e28dff3-66c0-43a6-be2f-d77d162983da	620	Rigal, F	1	1	individuals	1 female		naturalised	present	TER_Plot 5_AAS_S01	Borges, P.A.V.	2012	Microlinyphia johnsoni (Blackwall, 1859)	Animalia	Arthropoda	Arachnida	Araneae	Linyphiidae	Microlinyphia	johnsoni	species	(Blackwall, 1859)
TER_Plot 5_AAS_S03	PhysicalObject	https://creativecommons.org/licenses/by/4.0/legalcode	0a80feca-b411-428a-a34e-c5c2fa07cdba	1366b359-8936-4e40-be36-1f1e1eb6d2b0	UAc	DTP	Spiders from Macaronesia: Azores	PreservedSpecimen	{â€œprojectâ€:â€NETBIOMEâ€œ}	fb90c421-7360-4f8a-9181-a8f99f570f33	621	Borges, P.A.V.	2	2	individuals	2 males		naturalised	present	TER_Plot 5_AAS_S03	Borges, P.A.V.	2012	Microlinyphia johnsoni (Blackwall, 1859)	Animalia	Arthropoda	Arachnida	Araneae	Linyphiidae	Microlinyphia	johnsoni	species	(Blackwall, 1859)
TER_Plot 5_AAS_S04	PhysicalObject	https://creativecommons.org/licenses/by/4.0/legalcode	0a80feca-b411-428a-a34e-c5c2fa07cdba	1366b359-8936-4e40-be36-1f1e1eb6d2b0	UAc	DTP	Spiders from Macaronesia: Azores	PreservedSpecimen	{â€œprojectâ€:â€NETBIOMEâ€œ}	981c35ea-f41b-429a-9944-36fa09ba2995	622	Cardoso, P.	1	1	individuals	1 female		naturalised	present	TER_Plot 5_AAS_S04	Borges, P.A.V.	2012	Microlinyphia johnsoni (Blackwall, 1859)	Animalia	Arthropoda	Arachnida	Araneae	Linyphiidae	Microlinyphia	johnsoni	species	(Blackwall, 1859)
TER_Plot 5_FBN_S04	PhysicalObject	https://creativecommons.org/licenses/by/4.0/legalcode	0a80feca-b411-428a-a34e-c5c2fa07cdba	1366b359-8936-4e40-be36-1f1e1eb6d2b0	UAc	DTP	Spiders from Macaronesia: Azores	PreservedSpecimen	{â€œprojectâ€:â€NETBIOMEâ€œ}	573b2368-9741-46e3-9114-8cac720439ff	623	Cardoso, P.	1	1	individuals	1 female		naturalised	present	TER_Plot 5_FBN_S04	Borges, P.A.V.	2012	Microlinyphia johnsoni (Blackwall, 1859)	Animalia	Arthropoda	Arachnida	Araneae	Linyphiidae	Microlinyphia	johnsoni	species	(Blackwall, 1859)
TER_Plot 5_GWS_S02	PhysicalObject	https://creativecommons.org/licenses/by/4.0/legalcode	0a80feca-b411-428a-a34e-c5c2fa07cdba	1366b359-8936-4e40-be36-1f1e1eb6d2b0	UAc	DTP	Spiders from Macaronesia: Azores	PreservedSpecimen	{â€œprojectâ€:â€NETBIOMEâ€œ}	4794ce35-8c9d-421e-ac33-939f9bd376f2	624	Cardoso, P.	2	2	individuals	1 male | 1 female		naturalised	present	TER_Plot 5_GWS_S02	Borges, P.A.V.	2012	Microlinyphia johnsoni (Blackwall, 1859)	Animalia	Arthropoda	Arachnida	Araneae	Linyphiidae	Microlinyphia	johnsoni	species	(Blackwall, 1859)
TER_Plot 5_PIT_S03	PhysicalObject	https://creativecommons.org/licenses/by/4.0/legalcode	0a80feca-b411-428a-a34e-c5c2fa07cdba	1366b359-8936-4e40-be36-1f1e1eb6d2b0	UAc	DTP	Spiders from Macaronesia: Azores	PreservedSpecimen	{â€œprojectâ€:â€NETBIOMEâ€œ}	7b15a687-9176-4947-804f-f729d7909ec5	625	Borges, P.A.V.	1	1	individuals	1 male		naturalised	present	TER_Plot 5_PIT_S03	Borges, P.A.V.	2012	Microlinyphia johnsoni (Blackwall, 1859)	Animalia	Arthropoda	Arachnida	Araneae	Linyphiidae	Microlinyphia	johnsoni	species	(Blackwall, 1859)
TER_Plot 5_FSN_S03	PhysicalObject	https://creativecommons.org/licenses/by/4.0/legalcode	0a80feca-b411-428a-a34e-c5c2fa07cdba	1366b359-8936-4e40-be36-1f1e1eb6d2b0	UAc	DTP	Spiders from Macaronesia: Azores	PreservedSpecimen	{â€œprojectâ€:â€NETBIOMEâ€œ}	028c4906-4d61-4e83-8fe9-493c6a81ea12	626	Amorim, I.R.	1	1	individuals	1 female		naturalised	present	TER_Plot 5_FSN_S03	Borges, P.A.V.	2012	Microlinyphia johnsoni (Blackwall, 1859)	Animalia	Arthropoda	Arachnida	Araneae	Linyphiidae	Microlinyphia	johnsoni	species	(Blackwall, 1859)
TER_Plot 5_FSD_S02	PhysicalObject	https://creativecommons.org/licenses/by/4.0/legalcode	0a80feca-b411-428a-a34e-c5c2fa07cdba	1366b359-8936-4e40-be36-1f1e1eb6d2b0	UAc	DTP	Spiders from Macaronesia: Azores	PreservedSpecimen	{â€œprojectâ€:â€NETBIOMEâ€œ}	236c3708-5f2c-4dde-8900-5789086cc11f	627	Ferreira, M.T.	4	4	individuals	2 males	2 juveniles	naturalised	present	TER_Plot 5_FSD_S02	Borges, P.A.V.	2012	Microlinyphia johnsoni (Blackwall, 1859)	Animalia	Arthropoda	Arachnida	Araneae	Linyphiidae	Microlinyphia	johnsoni	species	(Blackwall, 1859)
TER_Plot 6_AAS_S01	PhysicalObject	https://creativecommons.org/licenses/by/4.0/legalcode	0a80feca-b411-428a-a34e-c5c2fa07cdba	1366b359-8936-4e40-be36-1f1e1eb6d2b0	UAc	DTP	Spiders from Macaronesia: Azores	PreservedSpecimen	{â€œprojectâ€:â€NETBIOMEâ€œ}	bd720d69-f7e9-4cca-8f09-048a60ef76f5	628	Borges, P.A.V.	2	2	individuals	2 females		naturalised	present	TER_Plot 6_AAS_S01	Borges, P.A.V.	2012	Microlinyphia johnsoni (Blackwall, 1859)	Animalia	Arthropoda	Arachnida	Araneae	Linyphiidae	Microlinyphia	johnsoni	species	(Blackwall, 1859)
TER_Plot 6_AAS_S02	PhysicalObject	https://creativecommons.org/licenses/by/4.0/legalcode	0a80feca-b411-428a-a34e-c5c2fa07cdba	1366b359-8936-4e40-be36-1f1e1eb6d2b0	UAc	DTP	Spiders from Macaronesia: Azores	PreservedSpecimen	{â€œprojectâ€:â€NETBIOMEâ€œ}	c257fc80-b191-44b4-9110-22eacd618a05	629	Amorim, I.R.	2	2	individuals	1 male | 1 female		naturalised	present	TER_Plot 6_AAS_S02	Borges, P.A.V.	2012	Microlinyphia johnsoni (Blackwall, 1859)	Animalia	Arthropoda	Arachnida	Araneae	Linyphiidae	Microlinyphia	johnsoni	species	(Blackwall, 1859)
TER_Plot 6_AAS_S04	PhysicalObject	https://creativecommons.org/licenses/by/4.0/legalcode	0a80feca-b411-428a-a34e-c5c2fa07cdba	1366b359-8936-4e40-be36-1f1e1eb6d2b0	UAc	DTP	Spiders from Macaronesia: Azores	PreservedSpecimen	{â€œprojectâ€:â€NETBIOMEâ€œ}	5f79e166-d0ca-48ec-842a-7925465694eb	630	Cardoso, P.	3	3	individuals	1 male | 2 females		naturalised	present	TER_Plot 6_AAS_S04	Borges, P.A.V.	2012	Microlinyphia johnsoni (Blackwall, 1859)	Animalia	Arthropoda	Arachnida	Araneae	Linyphiidae	Microlinyphia	johnsoni	species	(Blackwall, 1859)
TER_Plot 6_FBN_S03	PhysicalObject	https://creativecommons.org/licenses/by/4.0/legalcode	0a80feca-b411-428a-a34e-c5c2fa07cdba	1366b359-8936-4e40-be36-1f1e1eb6d2b0	UAc	DTP	Spiders from Macaronesia: Azores	PreservedSpecimen	{â€œprojectâ€:â€NETBIOMEâ€œ}	8e95c8e9-630e-49c7-b29a-0b63e7c06967	631	Cardoso, P.	3	3	individuals	1 male | 1 female	1 juvenile	naturalised	present	TER_Plot 6_FBN_S03	Borges, P.A.V.	2012	Microlinyphia johnsoni (Blackwall, 1859)	Animalia	Arthropoda	Arachnida	Araneae	Linyphiidae	Microlinyphia	johnsoni	species	(Blackwall, 1859)
TER_Plot 6_PIT_S11	PhysicalObject	https://creativecommons.org/licenses/by/4.0/legalcode	0a80feca-b411-428a-a34e-c5c2fa07cdba	1366b359-8936-4e40-be36-1f1e1eb6d2b0	UAc	DTP	Spiders from Macaronesia: Azores	PreservedSpecimen	{â€œprojectâ€:â€NETBIOMEâ€œ}	43da9dc7-bb45-4d19-b9c6-5a36b622b985	632	Borges, P.A.V.	1	1	individuals	1 male		naturalised	present	TER_Plot 6_PIT_S11	Borges, P.A.V.	2012	Microlinyphia johnsoni (Blackwall, 1859)	Animalia	Arthropoda	Arachnida	Araneae	Linyphiidae	Microlinyphia	johnsoni	species	(Blackwall, 1859)
TER_Plot 6_FSN_S03	PhysicalObject	https://creativecommons.org/licenses/by/4.0/legalcode	0a80feca-b411-428a-a34e-c5c2fa07cdba	1366b359-8936-4e40-be36-1f1e1eb6d2b0	UAc	DTP	Spiders from Macaronesia: Azores	PreservedSpecimen	{â€œprojectâ€:â€NETBIOMEâ€œ}	743b23b9-9595-4b80-9951-bc16fd8e6c0f	633	Guerreiro, O.	3	3	individuals	2 females	1 juvenile	naturalised	present	TER_Plot 6_FSN_S03	Borges, P.A.V.	2012	Microlinyphia johnsoni (Blackwall, 1859)	Animalia	Arthropoda	Arachnida	Araneae	Linyphiidae	Microlinyphia	johnsoni	species	(Blackwall, 1859)
TER_Plot 6_FSN_S04	PhysicalObject	https://creativecommons.org/licenses/by/4.0/legalcode	0a80feca-b411-428a-a34e-c5c2fa07cdba	1366b359-8936-4e40-be36-1f1e1eb6d2b0	UAc	DTP	Spiders from Macaronesia: Azores	PreservedSpecimen	{â€œprojectâ€:â€NETBIOMEâ€œ}	558958da-4ee4-4829-ae3a-a202e12e07ac	634	Amorim, I.R.	1	1	individuals	1 female		naturalised	present	TER_Plot 6_FSN_S04	Borges, P.A.V.	2012	Microlinyphia johnsoni (Blackwall, 1859)	Animalia	Arthropoda	Arachnida	Araneae	Linyphiidae	Microlinyphia	johnsoni	species	(Blackwall, 1859)
TER_Lagoa Pinheiro B_AAS_S01	PhysicalObject	https://creativecommons.org/licenses/by/4.0/legalcode	0a80feca-b411-428a-a34e-c5c2fa07cdba	1366b359-8936-4e40-be36-1f1e1eb6d2b0	UAc	DTP	Spiders from Macaronesia: Azores	PreservedSpecimen	{â€œprojectâ€:â€NETBIOMEâ€œ}	0cb02dde-fe2a-4059-addb-44eba865c1d8	635	Borges, P.A.V.	1	1	individuals	1 male		naturalised	present	TER_Lagoa Pinheiro B_AAS_S01	Borges, P.A.V.	2012	Microlinyphia johnsoni (Blackwall, 1859)	Animalia	Arthropoda	Arachnida	Araneae	Linyphiidae	Microlinyphia	johnsoni	species	(Blackwall, 1859)
TER_Lagoa Pinheiro B_AAS_S02	PhysicalObject	https://creativecommons.org/licenses/by/4.0/legalcode	0a80feca-b411-428a-a34e-c5c2fa07cdba	1366b359-8936-4e40-be36-1f1e1eb6d2b0	UAc	DTP	Spiders from Macaronesia: Azores	PreservedSpecimen	{â€œprojectâ€:â€NETBIOMEâ€œ}	c844c25a-a689-4e22-a5d2-d93befd35cf8	636	Guerreiro, O.	2	2	individuals	1 male | 1 female		naturalised	present	TER_Lagoa Pinheiro B_AAS_S02	Borges, P.A.V.	2012	Microlinyphia johnsoni (Blackwall, 1859)	Animalia	Arthropoda	Arachnida	Araneae	Linyphiidae	Microlinyphia	johnsoni	species	(Blackwall, 1859)
TER_Lagoa Pinheiro B_GWS_S01	PhysicalObject	https://creativecommons.org/licenses/by/4.0/legalcode	0a80feca-b411-428a-a34e-c5c2fa07cdba	1366b359-8936-4e40-be36-1f1e1eb6d2b0	UAc	DTP	Spiders from Macaronesia: Azores	PreservedSpecimen	{â€œprojectâ€:â€NETBIOMEâ€œ}	91c76013-45de-43fd-8e0b-acb5c289c72a	637	Cardoso, P.	1	1	individuals	1 female		naturalised	present	TER_Lagoa Pinheiro B_GWS_S01	Borges, P.A.V.	2012	Microlinyphia johnsoni (Blackwall, 1859)	Animalia	Arthropoda	Arachnida	Araneae	Linyphiidae	Microlinyphia	johnsoni	species	(Blackwall, 1859)
TER_Lagoa Pinheiro B_PIT_S12	PhysicalObject	https://creativecommons.org/licenses/by/4.0/legalcode	0a80feca-b411-428a-a34e-c5c2fa07cdba	1366b359-8936-4e40-be36-1f1e1eb6d2b0	UAc	DTP	Spiders from Macaronesia: Azores	PreservedSpecimen	{â€œprojectâ€:â€NETBIOMEâ€œ}	1e8f3e4f-f027-443e-b871-ff82530f0b42	638	Borges, P.A.V.	1	1	individuals	1 female		naturalised	present	TER_Lagoa Pinheiro B_PIT_S12	Borges, P.A.V.	2012	Microlinyphia johnsoni (Blackwall, 1859)	Animalia	Arthropoda	Arachnida	Araneae	Linyphiidae	Microlinyphia	johnsoni	species	(Blackwall, 1859)
TER_Plot 2_AAS_S01	PhysicalObject	https://creativecommons.org/licenses/by/4.0/legalcode	0a80feca-b411-428a-a34e-c5c2fa07cdba	1366b359-8936-4e40-be36-1f1e1eb6d2b0	UAc	DTP	Spiders from Macaronesia: Azores	PreservedSpecimen	{â€œprojectâ€:â€NETBIOMEâ€œ}	c658ee9a-1f8f-4c19-8a10-dbac9daca974	639	Cardoso, P.	2	2	individuals	2 females		naturalised	present	TER_Plot 2_AAS_S01	Borges, P.A.V.	2012	Microlinyphia johnsoni (Blackwall, 1859)	Animalia	Arthropoda	Arachnida	Araneae	Linyphiidae	Microlinyphia	johnsoni	species	(Blackwall, 1859)
TER_Plot 2_AAS_S02	PhysicalObject	https://creativecommons.org/licenses/by/4.0/legalcode	0a80feca-b411-428a-a34e-c5c2fa07cdba	1366b359-8936-4e40-be36-1f1e1eb6d2b0	UAc	DTP	Spiders from Macaronesia: Azores	PreservedSpecimen	{â€œprojectâ€:â€NETBIOMEâ€œ}	c7af79c8-17e7-4575-997d-8a7eee6c6e42	640	Guerreiro, O.	8	8	individuals	8 females		naturalised	present	TER_Plot 2_AAS_S02	Borges, P.A.V.	2012	Microlinyphia johnsoni (Blackwall, 1859)	Animalia	Arthropoda	Arachnida	Araneae	Linyphiidae	Microlinyphia	johnsoni	species	(Blackwall, 1859)
TER_Plot 2_AAS_S03	PhysicalObject	https://creativecommons.org/licenses/by/4.0/legalcode	0a80feca-b411-428a-a34e-c5c2fa07cdba	1366b359-8936-4e40-be36-1f1e1eb6d2b0	UAc	DTP	Spiders from Macaronesia: Azores	PreservedSpecimen	{â€œprojectâ€:â€NETBIOMEâ€œ}	457441a3-061b-41cb-b9c7-b0aa74af6179	641	Nunes, R.	1	1	individuals	1 female		naturalised	present	TER_Plot 2_AAS_S03	Borges, P.A.V.	2012	Microlinyphia johnsoni (Blackwall, 1859)	Animalia	Arthropoda	Arachnida	Araneae	Linyphiidae	Microlinyphia	johnsoni	species	(Blackwall, 1859)
TER_Plot 2_AAS_S04	PhysicalObject	https://creativecommons.org/licenses/by/4.0/legalcode	0a80feca-b411-428a-a34e-c5c2fa07cdba	1366b359-8936-4e40-be36-1f1e1eb6d2b0	UAc	DTP	Spiders from Macaronesia: Azores	PreservedSpecimen	{â€œprojectâ€:â€NETBIOMEâ€œ}	a390f40c-6b92-4e56-85d0-0097b0eb8091	642	Borges, P.A.V.	17	17	individuals	1 male | 16 females		naturalised	present	TER_Plot 2_AAS_S04	Borges, P.A.V.	2012	Microlinyphia johnsoni (Blackwall, 1859)	Animalia	Arthropoda	Arachnida	Araneae	Linyphiidae	Microlinyphia	johnsoni	species	(Blackwall, 1859)
TER_Plot 2_FSD_S02	PhysicalObject	https://creativecommons.org/licenses/by/4.0/legalcode	0a80feca-b411-428a-a34e-c5c2fa07cdba	1366b359-8936-4e40-be36-1f1e1eb6d2b0	UAc	DTP	Spiders from Macaronesia: Azores	PreservedSpecimen	{â€œprojectâ€:â€NETBIOMEâ€œ}	ac0d08b6-6857-4874-a8c0-bf82c9dd27cf	643	Guerreiro, O.	1	1	individuals	1 female		naturalised	present	TER_Plot 2_FSD_S02	Borges, P.A.V.	2012	Microlinyphia johnsoni (Blackwall, 1859)	Animalia	Arthropoda	Arachnida	Araneae	Linyphiidae	Microlinyphia	johnsoni	species	(Blackwall, 1859)
TER_Plot 2_FSD_S01	PhysicalObject	https://creativecommons.org/licenses/by/4.0/legalcode	0a80feca-b411-428a-a34e-c5c2fa07cdba	1366b359-8936-4e40-be36-1f1e1eb6d2b0	UAc	DTP	Spiders from Macaronesia: Azores	PreservedSpecimen	{â€œprojectâ€:â€NETBIOMEâ€œ}	4115bfa5-1faf-4809-8452-5130384b8ce6	644	Rego, C.	1	1	individuals	1 male		naturalised	present	TER_Plot 2_FSD_S01	Borges, P.A.V.	2012	Microlinyphia johnsoni (Blackwall, 1859)	Animalia	Arthropoda	Arachnida	Araneae	Linyphiidae	Microlinyphia	johnsoni	species	(Blackwall, 1859)
TER_Plot 1_AAS_S01	PhysicalObject	https://creativecommons.org/licenses/by/4.0/legalcode	0a80feca-b411-428a-a34e-c5c2fa07cdba	1366b359-8936-4e40-be36-1f1e1eb6d2b0	UAc	DTP	Spiders from Macaronesia: Azores	PreservedSpecimen	{â€œprojectâ€:â€NETBIOMEâ€œ}	85942626-8e01-4226-9677-b9fa1eb46be5	645	Guerreiro, O.	1	1	individuals	1 female		naturalised	present	TER_Plot 1_AAS_S01	Borges, P.A.V.	2012	Microlinyphia johnsoni (Blackwall, 1859)	Animalia	Arthropoda	Arachnida	Araneae	Linyphiidae	Microlinyphia	johnsoni	species	(Blackwall, 1859)
TER_Plot 1_AAS_S02	PhysicalObject	https://creativecommons.org/licenses/by/4.0/legalcode	0a80feca-b411-428a-a34e-c5c2fa07cdba	1366b359-8936-4e40-be36-1f1e1eb6d2b0	UAc	DTP	Spiders from Macaronesia: Azores	PreservedSpecimen	{â€œprojectâ€:â€NETBIOMEâ€œ}	a37e2cdc-cf80-43ec-be55-9db75a2daedb	646	Nunes, R.	1	1	individuals	1 male		naturalised	present	TER_Plot 1_AAS_S02	Borges, P.A.V.	2012	Microlinyphia johnsoni (Blackwall, 1859)	Animalia	Arthropoda	Arachnida	Araneae	Linyphiidae	Microlinyphia	johnsoni	species	(Blackwall, 1859)
TER_Plot 1_AAS_S03	PhysicalObject	https://creativecommons.org/licenses/by/4.0/legalcode	0a80feca-b411-428a-a34e-c5c2fa07cdba	1366b359-8936-4e40-be36-1f1e1eb6d2b0	UAc	DTP	Spiders from Macaronesia: Azores	PreservedSpecimen	{â€œprojectâ€:â€NETBIOMEâ€œ}	0ae7ca63-a987-4e34-99a8-19a3dc2268e6	647	Ferreira, M.T.	1	1	individuals	1 female		naturalised	present	TER_Plot 1_AAS_S03	Borges, P.A.V.	2012	Microlinyphia johnsoni (Blackwall, 1859)	Animalia	Arthropoda	Arachnida	Araneae	Linyphiidae	Microlinyphia	johnsoni	species	(Blackwall, 1859)
TER_Plot 1_AAS_S04	PhysicalObject	https://creativecommons.org/licenses/by/4.0/legalcode	0a80feca-b411-428a-a34e-c5c2fa07cdba	1366b359-8936-4e40-be36-1f1e1eb6d2b0	UAc	DTP	Spiders from Macaronesia: Azores	PreservedSpecimen	{â€œprojectâ€:â€NETBIOMEâ€œ}	3383299f-ad75-4df5-a200-bc7365d8ac3a	648	Borges, P.A.V.	1	1	individuals	1 female		naturalised	present	TER_Plot 1_AAS_S04	Borges, P.A.V.	2012	Microlinyphia johnsoni (Blackwall, 1859)	Animalia	Arthropoda	Arachnida	Araneae	Linyphiidae	Microlinyphia	johnsoni	species	(Blackwall, 1859)
PIC_Plot 2_AAS_S01	PhysicalObject	https://creativecommons.org/licenses/by/4.0/legalcode	0a80feca-b411-428a-a34e-c5c2fa07cdba	1366b359-8936-4e40-be36-1f1e1eb6d2b0	UAc	DTP	Spiders from Macaronesia: Azores	PreservedSpecimen	{â€œprojectâ€:â€MACDIVâ€œ}	60ae7e2c-f2bd-4c0e-a14b-01c608f90883	649	Borges, P.A.V.	1	1	individuals	1 female		naturalised	present	PIC_Plot 2_AAS_S01	Borges, P.A.V.	2016	Microlinyphia johnsoni (Blackwall, 1859)	Animalia	Arthropoda	Arachnida	Araneae	Linyphiidae	Microlinyphia	johnsoni	species	(Blackwall, 1859)
PIC_Plot 3_AAS_S01	PhysicalObject	https://creativecommons.org/licenses/by/4.0/legalcode	0a80feca-b411-428a-a34e-c5c2fa07cdba	1366b359-8936-4e40-be36-1f1e1eb6d2b0	UAc	DTP	Spiders from Macaronesia: Azores	PreservedSpecimen	{â€œprojectâ€:â€MACDIVâ€œ}	3b498f76-73d9-4de6-958f-86fa959ce2bb	650	Borges, P.A.V.	1	1	individuals	1 male		naturalised	present	PIC_Plot 3_AAS_S01	Borges, P.A.V.	2016	Microlinyphia johnsoni (Blackwall, 1859)	Animalia	Arthropoda	Arachnida	Araneae	Linyphiidae	Microlinyphia	johnsoni	species	(Blackwall, 1859)
PIC_Plot 4_AAS_S01	PhysicalObject	https://creativecommons.org/licenses/by/4.0/legalcode	0a80feca-b411-428a-a34e-c5c2fa07cdba	1366b359-8936-4e40-be36-1f1e1eb6d2b0	UAc	DTP	Spiders from Macaronesia: Azores	PreservedSpecimen	{â€œprojectâ€:â€MACDIVâ€œ}	dc3a0156-6dfc-482d-88c0-c15cf0a94136	651	Borges, P.A.V.	4	4	individuals	2 males	2 juveniles	naturalised	present	PIC_Plot 4_AAS_S01	Borges, P.A.V.	2016	Microlinyphia johnsoni (Blackwall, 1859)	Animalia	Arthropoda	Arachnida	Araneae	Linyphiidae	Microlinyphia	johnsoni	species	(Blackwall, 1859)
PIC_Plot 6_AAS_S02	PhysicalObject	https://creativecommons.org/licenses/by/4.0/legalcode	0a80feca-b411-428a-a34e-c5c2fa07cdba	1366b359-8936-4e40-be36-1f1e1eb6d2b0	UAc	DTP	Spiders from Macaronesia: Azores	PreservedSpecimen	{â€œprojectâ€:â€MACDIVâ€œ}	7ab4e326-82aa-4748-b194-adce1bc1d069	652	Crespo, L.C.	2	2	individuals	2 males		naturalised	present	PIC_Plot 6_AAS_S02	Borges, P.A.V.	2016	Microlinyphia johnsoni (Blackwall, 1859)	Animalia	Arthropoda	Arachnida	Araneae	Linyphiidae	Microlinyphia	johnsoni	species	(Blackwall, 1859)
PIC_Plot 4_AAS_S02	PhysicalObject	https://creativecommons.org/licenses/by/4.0/legalcode	0a80feca-b411-428a-a34e-c5c2fa07cdba	1366b359-8936-4e40-be36-1f1e1eb6d2b0	UAc	DTP	Spiders from Macaronesia: Azores	PreservedSpecimen	{â€œprojectâ€:â€MACDIVâ€œ}	a1b5deff-2436-4b80-a281-036d605d3c91	653	Crespo, L.C.	6	6	individuals	1 female	5 juveniles	naturalised	present	PIC_Plot 4_AAS_S02	Borges, P.A.V.	2016	Microlinyphia johnsoni (Blackwall, 1859)	Animalia	Arthropoda	Arachnida	Araneae	Linyphiidae	Microlinyphia	johnsoni	species	(Blackwall, 1859)
PIC_Plot 3_AAS_S03	PhysicalObject	https://creativecommons.org/licenses/by/4.0/legalcode	0a80feca-b411-428a-a34e-c5c2fa07cdba	1366b359-8936-4e40-be36-1f1e1eb6d2b0	UAc	DTP	Spiders from Macaronesia: Azores	PreservedSpecimen	{â€œprojectâ€:â€MACDIVâ€œ}	a9cdf21c-0b7b-4edb-9f4c-66805aa8134b	654	Pereira, F.	2	2	individuals	1 male | 1 female		naturalised	present	PIC_Plot 3_AAS_S03	Borges, P.A.V.	2016	Microlinyphia johnsoni (Blackwall, 1859)	Animalia	Arthropoda	Arachnida	Araneae	Linyphiidae	Microlinyphia	johnsoni	species	(Blackwall, 1859)
PIC_Plot 4_AAS_S03	PhysicalObject	https://creativecommons.org/licenses/by/4.0/legalcode	0a80feca-b411-428a-a34e-c5c2fa07cdba	1366b359-8936-4e40-be36-1f1e1eb6d2b0	UAc	DTP	Spiders from Macaronesia: Azores	PreservedSpecimen	{â€œprojectâ€:â€MACDIVâ€œ}	996c61f7-6dda-409d-9586-9e45510d592a	655	Carvalho, R.	5	5	individuals	1 male	4 juveniles	naturalised	present	PIC_Plot 4_AAS_S03	Borges, P.A.V.	2016	Microlinyphia johnsoni (Blackwall, 1859)	Animalia	Arthropoda	Arachnida	Araneae	Linyphiidae	Microlinyphia	johnsoni	species	(Blackwall, 1859)
PIC_Plot 4_AAS_S04	PhysicalObject	https://creativecommons.org/licenses/by/4.0/legalcode	0a80feca-b411-428a-a34e-c5c2fa07cdba	1366b359-8936-4e40-be36-1f1e1eb6d2b0	UAc	DTP	Spiders from Macaronesia: Azores	PreservedSpecimen	{â€œprojectâ€:â€MACDIVâ€œ}	3453a2b0-6cd6-4cba-b80f-63fbd16d4092	656	Pereira, F.	6	6	individuals	2 males	4 juveniles	naturalised	present	PIC_Plot 4_AAS_S04	Borges, P.A.V.	2016	Microlinyphia johnsoni (Blackwall, 1859)	Animalia	Arthropoda	Arachnida	Araneae	Linyphiidae	Microlinyphia	johnsoni	species	(Blackwall, 1859)
PIC_Plot 4_ABS_S01	PhysicalObject	https://creativecommons.org/licenses/by/4.0/legalcode	0a80feca-b411-428a-a34e-c5c2fa07cdba	1366b359-8936-4e40-be36-1f1e1eb6d2b0	UAc	DTP	Spiders from Macaronesia: Azores	PreservedSpecimen	{â€œprojectâ€:â€MACDIVâ€œ}	4ba60ee7-04ee-458f-91b1-e17e1e6ce5e3	657	Borges, P.A.V.	6	6	individuals	1 male | 1 female	4 juveniles	naturalised	present	PIC_Plot 4_ABS_S01	Borges, P.A.V.	2016	Microlinyphia johnsoni (Blackwall, 1859)	Animalia	Arthropoda	Arachnida	Araneae	Linyphiidae	Microlinyphia	johnsoni	species	(Blackwall, 1859)
PIC_Plot 4_ABS_S02	PhysicalObject	https://creativecommons.org/licenses/by/4.0/legalcode	0a80feca-b411-428a-a34e-c5c2fa07cdba	1366b359-8936-4e40-be36-1f1e1eb6d2b0	UAc	DTP	Spiders from Macaronesia: Azores	PreservedSpecimen	{â€œprojectâ€:â€MACDIVâ€œ}	b3ff9ab6-0ad4-4dc9-b275-d7b298ab9bff	658	Norder, S.	1	1	individuals	1 male		naturalised	present	PIC_Plot 4_ABS_S02	Borges, P.A.V.	2016	Microlinyphia johnsoni (Blackwall, 1859)	Animalia	Arthropoda	Arachnida	Araneae	Linyphiidae	Microlinyphia	johnsoni	species	(Blackwall, 1859)
PIC_Plot 2_FBD_S01	PhysicalObject	https://creativecommons.org/licenses/by/4.0/legalcode	0a80feca-b411-428a-a34e-c5c2fa07cdba	1366b359-8936-4e40-be36-1f1e1eb6d2b0	UAc	DTP	Spiders from Macaronesia: Azores	PreservedSpecimen	{â€œprojectâ€:â€MACDIVâ€œ}	95fb2b1f-4a46-4049-a6cf-ed82ca06f3f0	659	Borges, P.A.V.	1	1	individuals	1 male		naturalised	present	PIC_Plot 2_FBD_S01	Borges, P.A.V.	2016	Microlinyphia johnsoni (Blackwall, 1859)	Animalia	Arthropoda	Arachnida	Araneae	Linyphiidae	Microlinyphia	johnsoni	species	(Blackwall, 1859)
PIC_Plot 4_FBD_S01	PhysicalObject	https://creativecommons.org/licenses/by/4.0/legalcode	0a80feca-b411-428a-a34e-c5c2fa07cdba	1366b359-8936-4e40-be36-1f1e1eb6d2b0	UAc	DTP	Spiders from Macaronesia: Azores	PreservedSpecimen	{â€œprojectâ€:â€MACDIVâ€œ}	721dbaa4-4c18-4642-ae1c-39cc5c2b118f	660	Borges, P.A.V.	7	7	individuals	1 male	6 juveniles	naturalised	present	PIC_Plot 4_FBD_S01	Borges, P.A.V.	2016	Microlinyphia johnsoni (Blackwall, 1859)	Animalia	Arthropoda	Arachnida	Araneae	Linyphiidae	Microlinyphia	johnsoni	species	(Blackwall, 1859)
PIC_Plot 4_FBD_S02	PhysicalObject	https://creativecommons.org/licenses/by/4.0/legalcode	0a80feca-b411-428a-a34e-c5c2fa07cdba	1366b359-8936-4e40-be36-1f1e1eb6d2b0	UAc	DTP	Spiders from Macaronesia: Azores	PreservedSpecimen	{â€œprojectâ€:â€MACDIVâ€œ}	087c6bdc-e167-48a9-a998-6f984fcd7f46	661	Crespo, L.C.	3	3	individuals	1 male	2 juveniles	naturalised	present	PIC_Plot 4_FBD_S02	Borges, P.A.V.	2016	Microlinyphia johnsoni (Blackwall, 1859)	Animalia	Arthropoda	Arachnida	Araneae	Linyphiidae	Microlinyphia	johnsoni	species	(Blackwall, 1859)
PIC_Plot 4_FBN_S04	PhysicalObject	https://creativecommons.org/licenses/by/4.0/legalcode	0a80feca-b411-428a-a34e-c5c2fa07cdba	1366b359-8936-4e40-be36-1f1e1eb6d2b0	UAc	DTP	Spiders from Macaronesia: Azores	PreservedSpecimen	{â€œprojectâ€:â€MACDIVâ€œ}	e0935a02-0f64-41f4-b7d0-42866e9658ce	662	Crespo, L.C.	2	2	individuals	1 male	1 juvenile	naturalised	present	PIC_Plot 4_FBN_S04	Borges, P.A.V.	2016	Microlinyphia johnsoni (Blackwall, 1859)	Animalia	Arthropoda	Arachnida	Araneae	Linyphiidae	Microlinyphia	johnsoni	species	(Blackwall, 1859)
PIC_Plot 1_PIT_S06	PhysicalObject	https://creativecommons.org/licenses/by/4.0/legalcode	0a80feca-b411-428a-a34e-c5c2fa07cdba	1366b359-8936-4e40-be36-1f1e1eb6d2b0	UAc	DTP	Spiders from Macaronesia: Azores	PreservedSpecimen	{â€œprojectâ€:â€MACDIVâ€œ}	51fd6637-363b-4336-9769-725dfb03f433	663	Pereira, F.	1	1	individuals	1 male		naturalised	present	PIC_Plot 1_PIT_S06	Borges, P.A.V.	2016	Microlinyphia johnsoni (Blackwall, 1859)	Animalia	Arthropoda	Arachnida	Araneae	Linyphiidae	Microlinyphia	johnsoni	species	(Blackwall, 1859)
PIC_Plot 2_FSD_S01	PhysicalObject	https://creativecommons.org/licenses/by/4.0/legalcode	0a80feca-b411-428a-a34e-c5c2fa07cdba	1366b359-8936-4e40-be36-1f1e1eb6d2b0	UAc	DTP	Spiders from Macaronesia: Azores	PreservedSpecimen	{â€œprojectâ€:â€MACDIVâ€œ}	9c6279e0-45e6-439a-b0c9-34c110d8181f	664	Carvalho, R.	9	9	individuals	1 male | 2 females	6 juveniles	naturalised	present	PIC_Plot 2_FSD_S01	Borges, P.A.V.	2016	Microlinyphia johnsoni (Blackwall, 1859)	Animalia	Arthropoda	Arachnida	Araneae	Linyphiidae	Microlinyphia	johnsoni	species	(Blackwall, 1859)
PIC_Plot 6_FSD_S01	PhysicalObject	https://creativecommons.org/licenses/by/4.0/legalcode	0a80feca-b411-428a-a34e-c5c2fa07cdba	1366b359-8936-4e40-be36-1f1e1eb6d2b0	UAc	DTP	Spiders from Macaronesia: Azores	PreservedSpecimen	{â€œprojectâ€:â€MACDIVâ€œ}	85210f4f-b779-4c70-9d6d-5ba0fa7c3486	665	Carvalho, R.	4	4	individuals	1 male | 1 female	2 juveniles	naturalised	present	PIC_Plot 6_FSD_S01	Borges, P.A.V.	2016	Microlinyphia johnsoni (Blackwall, 1859)	Animalia	Arthropoda	Arachnida	Araneae	Linyphiidae	Microlinyphia	johnsoni	species	(Blackwall, 1859)
PIC_Plot 4_FSD_S01	PhysicalObject	https://creativecommons.org/licenses/by/4.0/legalcode	0a80feca-b411-428a-a34e-c5c2fa07cdba	1366b359-8936-4e40-be36-1f1e1eb6d2b0	UAc	DTP	Spiders from Macaronesia: Azores	PreservedSpecimen	{â€œprojectâ€:â€MACDIVâ€œ}	11c24d2d-cc36-4851-8dff-d184fc3175c7	666	Carvalho, R.	23	23	individuals	3 males | 4 females	16 juveniles	naturalised	present	PIC_Plot 4_FSD_S01	Borges, P.A.V.	2016	Microlinyphia johnsoni (Blackwall, 1859)	Animalia	Arthropoda	Arachnida	Araneae	Linyphiidae	Microlinyphia	johnsoni	species	(Blackwall, 1859)
PIC_Plot 4_FSD_S02	PhysicalObject	https://creativecommons.org/licenses/by/4.0/legalcode	0a80feca-b411-428a-a34e-c5c2fa07cdba	1366b359-8936-4e40-be36-1f1e1eb6d2b0	UAc	DTP	Spiders from Macaronesia: Azores	PreservedSpecimen	{â€œprojectâ€:â€MACDIVâ€œ}	6ea7e4cc-69e0-4e3c-9c23-7da731438ee9	667	Gabriel, R.	5	5	individuals	1 male	4 juveniles	naturalised	present	PIC_Plot 4_FSD_S02	Borges, P.A.V.	2016	Microlinyphia johnsoni (Blackwall, 1859)	Animalia	Arthropoda	Arachnida	Araneae	Linyphiidae	Microlinyphia	johnsoni	species	(Blackwall, 1859)
PIC_Plot 1_FBN_S04	PhysicalObject	https://creativecommons.org/licenses/by/4.0/legalcode	0a80feca-b411-428a-a34e-c5c2fa07cdba	1366b359-8936-4e40-be36-1f1e1eb6d2b0	UAc	DTP	Spiders from Macaronesia: Azores	PreservedSpecimen	{â€œprojectâ€:â€MACDIVâ€œ}	75c61686-cf3a-452e-86d5-6098bb75f4ec	668	Carvalho, R.	2	2	individuals	1 male | 1 female		naturalised	present	PIC_Plot 1_FBN_S04	Borges, P.A.V.	2016	Microlinyphia johnsoni (Blackwall, 1859)	Animalia	Arthropoda	Arachnida	Araneae	Linyphiidae	Microlinyphia	johnsoni	species	(Blackwall, 1859)
PIC_Plot 6_FSN_S03	PhysicalObject	https://creativecommons.org/licenses/by/4.0/legalcode	0a80feca-b411-428a-a34e-c5c2fa07cdba	1366b359-8936-4e40-be36-1f1e1eb6d2b0	UAc	DTP	Spiders from Macaronesia: Azores	PreservedSpecimen	{â€œprojectâ€:â€MACDIVâ€œ}	bae1b1c0-118a-42f1-bc94-e7dea75733be	669	Carvalho, R.	4	4	individuals	2 males | 1 female	1 juvenile	naturalised	present	PIC_Plot 6_FSN_S03	Borges, P.A.V.	2016	Microlinyphia johnsoni (Blackwall, 1859)	Animalia	Arthropoda	Arachnida	Araneae	Linyphiidae	Microlinyphia	johnsoni	species	(Blackwall, 1859)
PIC_Plot 4_FSN_S03	PhysicalObject	https://creativecommons.org/licenses/by/4.0/legalcode	0a80feca-b411-428a-a34e-c5c2fa07cdba	1366b359-8936-4e40-be36-1f1e1eb6d2b0	UAc	DTP	Spiders from Macaronesia: Azores	PreservedSpecimen	{â€œprojectâ€:â€MACDIVâ€œ}	7d3989f0-5c57-42f1-a437-cd9159aa3e73	670	Carvalho, R.	17	17	individuals	5 males | 5 females	7 juveniles	naturalised	present	PIC_Plot 4_FSN_S03	Borges, P.A.V.	2016	Microlinyphia johnsoni (Blackwall, 1859)	Animalia	Arthropoda	Arachnida	Araneae	Linyphiidae	Microlinyphia	johnsoni	species	(Blackwall, 1859)
PIC_Plot 1_FSN_S03	PhysicalObject	https://creativecommons.org/licenses/by/4.0/legalcode	0a80feca-b411-428a-a34e-c5c2fa07cdba	1366b359-8936-4e40-be36-1f1e1eb6d2b0	UAc	DTP	Spiders from Macaronesia: Azores	PreservedSpecimen	{â€œprojectâ€:â€MACDIVâ€œ}	b8a19aa3-63a6-473a-92ac-10b4b4aff80d	671	Carvalho, R.	3	3	individuals	1 male | 1 female	1 juvenile	naturalised	present	PIC_Plot 1_FSN_S03	Borges, P.A.V.	2016	Microlinyphia johnsoni (Blackwall, 1859)	Animalia	Arthropoda	Arachnida	Araneae	Linyphiidae	Microlinyphia	johnsoni	species	(Blackwall, 1859)
PIC_Plot 4_FSN_S04	PhysicalObject	https://creativecommons.org/licenses/by/4.0/legalcode	0a80feca-b411-428a-a34e-c5c2fa07cdba	1366b359-8936-4e40-be36-1f1e1eb6d2b0	UAc	DTP	Spiders from Macaronesia: Azores	PreservedSpecimen	{â€œprojectâ€:â€MACDIVâ€œ}	9ddcb8c2-3af4-4c31-ab54-c40f1259f5f1	672	Gabriel, R.	10	10	individuals	4 males | 1 female	5 juveniles	naturalised	present	PIC_Plot 4_FSN_S04	Borges, P.A.V.	2016	Microlinyphia johnsoni (Blackwall, 1859)	Animalia	Arthropoda	Arachnida	Araneae	Linyphiidae	Microlinyphia	johnsoni	species	(Blackwall, 1859)
TER_Plot 4_PIT_S08	PhysicalObject	https://creativecommons.org/licenses/by/4.0/legalcode	0a80feca-b411-428a-a34e-c5c2fa07cdba	1366b359-8936-4e40-be36-1f1e1eb6d2b0	UAc	DTP	Spiders from Macaronesia: Azores	PreservedSpecimen	{â€œprojectâ€:â€NETBIOMEâ€œ}	00a39f57-d21a-4e5c-80e0-66f966fc8fc9	673	Borges, P.A.V.	1	1	individuals	1 female		endemic	present	TER_Plot 4_PIT_S08	Borges, P.A.V.	2012	Minicia floresensis Wunderlich, 1992	Animalia	Arthropoda	Arachnida	Araneae	Linyphiidae	Minicia	floresensis	species	Wunderlich, 1992
TER_ChambreA_FSN_S04	PhysicalObject	https://creativecommons.org/licenses/by/4.0/legalcode	0a80feca-b411-428a-a34e-c5c2fa07cdba	1366b359-8936-4e40-be36-1f1e1eb6d2b0	UAc	DTP	Spiders from Macaronesia: Azores	PreservedSpecimen	{â€œprojectâ€:â€NETBIOMEâ€œ}	960a2f34-f696-458b-9a2c-0d54d8903bbe	674	Guerreiro, O.	1	1	individuals	1 female		endemic	present	TER_ChambreA_FSN_S04	Borges, P.A.V.	2012	Minicia floresensis Wunderlich, 1992	Animalia	Arthropoda	Arachnida	Araneae	Linyphiidae	Minicia	floresensis	species	Wunderlich, 1992
TER_Pico Alto Nascente_AAS_S01	PhysicalObject	https://creativecommons.org/licenses/by/4.0/legalcode	0a80feca-b411-428a-a34e-c5c2fa07cdba	1366b359-8936-4e40-be36-1f1e1eb6d2b0	UAc	DTP	Spiders from Macaronesia: Azores	PreservedSpecimen	{â€œprojectâ€:â€NETBIOMEâ€œ}	5a51a105-3214-4c94-847c-d4e88cc08a3c	675	Fattorini, S.	1	1	individuals	1 female		endemic	present	TER_Pico Alto Nascente_AAS_S01	Borges, P.A.V.	2012	Minicia floresensis Wunderlich, 1992	Animalia	Arthropoda	Arachnida	Araneae	Linyphiidae	Minicia	floresensis	species	Wunderlich, 1992
TER_Pico Alto Nascente_FSN_S03	PhysicalObject	https://creativecommons.org/licenses/by/4.0/legalcode	0a80feca-b411-428a-a34e-c5c2fa07cdba	1366b359-8936-4e40-be36-1f1e1eb6d2b0	UAc	DTP	Spiders from Macaronesia: Azores	PreservedSpecimen	{â€œprojectâ€:â€NETBIOMEâ€œ}	126c756d-cd18-4e21-9c6f-ff48c7db6873	676	Ferreira, M.T.	1	1	individuals	1 female		endemic	present	TER_Pico Alto Nascente_FSN_S03	Borges, P.A.V.	2012	Minicia floresensis Wunderlich, 1992	Animalia	Arthropoda	Arachnida	Araneae	Linyphiidae	Minicia	floresensis	species	Wunderlich, 1992
TER_Pico Alto Nascente_FSN_S04	PhysicalObject	https://creativecommons.org/licenses/by/4.0/legalcode	0a80feca-b411-428a-a34e-c5c2fa07cdba	1366b359-8936-4e40-be36-1f1e1eb6d2b0	UAc	DTP	Spiders from Macaronesia: Azores	PreservedSpecimen	{â€œprojectâ€:â€NETBIOMEâ€œ}	0f6431a4-6d45-472f-8b4e-070ca7225345	677	Fattorini, S.	2	2	individuals	1 male | 1 female		endemic	present	TER_Pico Alto Nascente_FSN_S04	Borges, P.A.V.	2012	Minicia floresensis Wunderlich, 1992	Animalia	Arthropoda	Arachnida	Araneae	Linyphiidae	Minicia	floresensis	species	Wunderlich, 1992
TER_Pico Alto Nascente_FSD_S01	PhysicalObject	https://creativecommons.org/licenses/by/4.0/legalcode	0a80feca-b411-428a-a34e-c5c2fa07cdba	1366b359-8936-4e40-be36-1f1e1eb6d2b0	UAc	DTP	Spiders from Macaronesia: Azores	PreservedSpecimen	{â€œprojectâ€:â€NETBIOMEâ€œ}	d58b1c47-8b2d-47bd-81dc-33c6ad133c4b	678	Rego, C.	1	1	individuals	1 female		endemic	present	TER_Pico Alto Nascente_FSD_S01	Borges, P.A.V.	2012	Minicia floresensis Wunderlich, 1992	Animalia	Arthropoda	Arachnida	Araneae	Linyphiidae	Minicia	floresensis	species	Wunderlich, 1992
TER_Lagoa Pinheiro B_FBD_S02	PhysicalObject	https://creativecommons.org/licenses/by/4.0/legalcode	0a80feca-b411-428a-a34e-c5c2fa07cdba	1366b359-8936-4e40-be36-1f1e1eb6d2b0	UAc	DTP	Spiders from Macaronesia: Azores	PreservedSpecimen	{â€œprojectâ€:â€NETBIOMEâ€œ}	50ea6ab5-1707-4319-835a-867cffb99ab6	679	Borges, P.A.V.	1	1	individuals	1 female		endemic	present	TER_Lagoa Pinheiro B_FBD_S02	Borges, P.A.V.	2012	Minicia floresensis Wunderlich, 1992	Animalia	Arthropoda	Arachnida	Araneae	Linyphiidae	Minicia	floresensis	species	Wunderlich, 1992
TER_Lagoa Pinheiro B_FSN_S03	PhysicalObject	https://creativecommons.org/licenses/by/4.0/legalcode	0a80feca-b411-428a-a34e-c5c2fa07cdba	1366b359-8936-4e40-be36-1f1e1eb6d2b0	UAc	DTP	Spiders from Macaronesia: Azores	PreservedSpecimen	{â€œprojectâ€:â€NETBIOMEâ€œ}	5f1ed0f3-2a9b-4a1a-93aa-b50250523c96	680	Guerreiro, O.	3	3	individuals	3 females		endemic	present	TER_Lagoa Pinheiro B_FSN_S03	Borges, P.A.V.	2012	Minicia floresensis Wunderlich, 1992	Animalia	Arthropoda	Arachnida	Araneae	Linyphiidae	Minicia	floresensis	species	Wunderlich, 1992
TER_Plot 2_FSD_S02	PhysicalObject	https://creativecommons.org/licenses/by/4.0/legalcode	0a80feca-b411-428a-a34e-c5c2fa07cdba	1366b359-8936-4e40-be36-1f1e1eb6d2b0	UAc	DTP	Spiders from Macaronesia: Azores	PreservedSpecimen	{â€œprojectâ€:â€NETBIOMEâ€œ}	a1a0308f-054c-4075-9aa3-4b1f5af5d1ae	681	Ferreira, M.T.	1	1	individuals	1 female		endemic	present	TER_Plot 2_FSD_S02	Borges, P.A.V.	2012	Minicia floresensis Wunderlich, 1992	Animalia	Arthropoda	Arachnida	Araneae	Linyphiidae	Minicia	floresensis	species	Wunderlich, 1992
PIC_Plot 1_AAS_S01	PhysicalObject	https://creativecommons.org/licenses/by/4.0/legalcode	0a80feca-b411-428a-a34e-c5c2fa07cdba	1366b359-8936-4e40-be36-1f1e1eb6d2b0	UAc	DTP	Spiders from Macaronesia: Azores	PreservedSpecimen	{â€œprojectâ€:â€MACDIVâ€œ}	552c921a-3b95-4041-92c4-53020a9359a7	682	Borges, P.A.V.	1	1	individuals	1 female		endemic	present	PIC_Plot 1_AAS_S01	Borges, P.A.V.	2016	Minicia floresensis Wunderlich, 1992	Animalia	Arthropoda	Arachnida	Araneae	Linyphiidae	Minicia	floresensis	species	Wunderlich, 1992
PIC_Plot 3_AAS_S03	PhysicalObject	https://creativecommons.org/licenses/by/4.0/legalcode	0a80feca-b411-428a-a34e-c5c2fa07cdba	1366b359-8936-4e40-be36-1f1e1eb6d2b0	UAc	DTP	Spiders from Macaronesia: Azores	PreservedSpecimen	{â€œprojectâ€:â€MACDIVâ€œ}	20a42992-fc72-4159-8e9e-53e900313a08	683	Pereira, F.	1	1	individuals	1 female		endemic	present	PIC_Plot 3_AAS_S03	Borges, P.A.V.	2016	Minicia floresensis Wunderlich, 1992	Animalia	Arthropoda	Arachnida	Araneae	Linyphiidae	Minicia	floresensis	species	Wunderlich, 1992
PIC_Plot 3_FBD_S01	PhysicalObject	https://creativecommons.org/licenses/by/4.0/legalcode	0a80feca-b411-428a-a34e-c5c2fa07cdba	1366b359-8936-4e40-be36-1f1e1eb6d2b0	UAc	DTP	Spiders from Macaronesia: Azores	PreservedSpecimen	{â€œprojectâ€:â€MACDIVâ€œ}	b061a273-d055-41f6-9481-914e55d20abf	684	Borges, P.A.V.	1	1	individuals	1 female		endemic	present	PIC_Plot 3_FBD_S01	Borges, P.A.V.	2016	Minicia floresensis Wunderlich, 1992	Animalia	Arthropoda	Arachnida	Araneae	Linyphiidae	Minicia	floresensis	species	Wunderlich, 1992
PIC_Plot 3_FBN_S03	PhysicalObject	https://creativecommons.org/licenses/by/4.0/legalcode	0a80feca-b411-428a-a34e-c5c2fa07cdba	1366b359-8936-4e40-be36-1f1e1eb6d2b0	UAc	DTP	Spiders from Macaronesia: Azores	PreservedSpecimen	{â€œprojectâ€:â€MACDIVâ€œ}	1ba5196c-16b5-45af-939d-0b7034ef12c2	685	Borges, P.A.V.	1	1	individuals	1 female		endemic	present	PIC_Plot 3_FBN_S03	Borges, P.A.V.	2016	Minicia floresensis Wunderlich, 1992	Animalia	Arthropoda	Arachnida	Araneae	Linyphiidae	Minicia	floresensis	species	Wunderlich, 1992
PIC_Plot 1_GWS_S01	PhysicalObject	https://creativecommons.org/licenses/by/4.0/legalcode	0a80feca-b411-428a-a34e-c5c2fa07cdba	1366b359-8936-4e40-be36-1f1e1eb6d2b0	UAc	DTP	Spiders from Macaronesia: Azores	PreservedSpecimen	{â€œprojectâ€:â€MACDIVâ€œ}	3a5d9edd-ce70-4707-9368-d099b40d68ea	686	Gabriel, R.	1	1	individuals	1 female		endemic	present	PIC_Plot 1_GWS_S01	Borges, P.A.V.	2016	Minicia floresensis Wunderlich, 1992	Animalia	Arthropoda	Arachnida	Araneae	Linyphiidae	Minicia	floresensis	species	Wunderlich, 1992
PIC_Plot 3_PIT_S04	PhysicalObject	https://creativecommons.org/licenses/by/4.0/legalcode	0a80feca-b411-428a-a34e-c5c2fa07cdba	1366b359-8936-4e40-be36-1f1e1eb6d2b0	UAc	DTP	Spiders from Macaronesia: Azores	PreservedSpecimen	{â€œprojectâ€:â€MACDIVâ€œ}	948cf7b2-fda1-46f6-847e-65bd25eed961	687	Pereira, F.	1	1	individuals	1 female		endemic	present	PIC_Plot 3_PIT_S04	Borges, P.A.V.	2016	Minicia floresensis Wunderlich, 1992	Animalia	Arthropoda	Arachnida	Araneae	Linyphiidae	Minicia	floresensis	species	Wunderlich, 1992
PIC_Plot 1_PIT_S01	PhysicalObject	https://creativecommons.org/licenses/by/4.0/legalcode	0a80feca-b411-428a-a34e-c5c2fa07cdba	1366b359-8936-4e40-be36-1f1e1eb6d2b0	UAc	DTP	Spiders from Macaronesia: Azores	PreservedSpecimen	{â€œprojectâ€:â€MACDIVâ€œ}	263aa107-75ec-4e95-8839-1045b76ffd45	688	Pereira, F.	1	1	individuals	1 female		endemic	present	PIC_Plot 1_PIT_S01	Borges, P.A.V.	2016	Minicia floresensis Wunderlich, 1992	Animalia	Arthropoda	Arachnida	Araneae	Linyphiidae	Minicia	floresensis	species	Wunderlich, 1992
PIC_Plot 2_PIT_S09	PhysicalObject	https://creativecommons.org/licenses/by/4.0/legalcode	0a80feca-b411-428a-a34e-c5c2fa07cdba	1366b359-8936-4e40-be36-1f1e1eb6d2b0	UAc	DTP	Spiders from Macaronesia: Azores	PreservedSpecimen	{â€œprojectâ€:â€MACDIVâ€œ}	9b049e17-9e4a-4f3d-ac5b-9707acac6358	689	Pereira, F.	1	1	individuals	1 female		endemic	present	PIC_Plot 2_PIT_S09	Borges, P.A.V.	2016	Minicia floresensis Wunderlich, 1992	Animalia	Arthropoda	Arachnida	Araneae	Linyphiidae	Minicia	floresensis	species	Wunderlich, 1992
PIC_Plot 1_FSD_S01	PhysicalObject	https://creativecommons.org/licenses/by/4.0/legalcode	0a80feca-b411-428a-a34e-c5c2fa07cdba	1366b359-8936-4e40-be36-1f1e1eb6d2b0	UAc	DTP	Spiders from Macaronesia: Azores	PreservedSpecimen	{â€œprojectâ€:â€MACDIVâ€œ}	650071d8-0bb6-477e-9406-762e1323d7fd	690	Pereira, F.	5	5	individuals	5 females		endemic	present	PIC_Plot 1_FSD_S01	Borges, P.A.V.	2016	Minicia floresensis Wunderlich, 1992	Animalia	Arthropoda	Arachnida	Araneae	Linyphiidae	Minicia	floresensis	species	Wunderlich, 1992
PIC_Plot 1_FSD_S02	PhysicalObject	https://creativecommons.org/licenses/by/4.0/legalcode	0a80feca-b411-428a-a34e-c5c2fa07cdba	1366b359-8936-4e40-be36-1f1e1eb6d2b0	UAc	DTP	Spiders from Macaronesia: Azores	PreservedSpecimen	{â€œprojectâ€:â€MACDIVâ€œ}	b99f7cb4-91cd-4b5e-b8dc-8c9568a20d72	691	Pereira, F.	2	2	individuals	2 females		endemic	present	PIC_Plot 1_FSD_S02	Borges, P.A.V.	2016	Minicia floresensis Wunderlich, 1992	Animalia	Arthropoda	Arachnida	Araneae	Linyphiidae	Minicia	floresensis	species	Wunderlich, 1992
PIC_Plot 3_FSD_S02	PhysicalObject	https://creativecommons.org/licenses/by/4.0/legalcode	0a80feca-b411-428a-a34e-c5c2fa07cdba	1366b359-8936-4e40-be36-1f1e1eb6d2b0	UAc	DTP	Spiders from Macaronesia: Azores	PreservedSpecimen	{â€œprojectâ€:â€MACDIVâ€œ}	7a7ea551-3e8f-4fc6-b3b9-c01743eec9b1	692	Pereira, F.	2	2	individuals	2 females		endemic	present	PIC_Plot 3_FSD_S02	Borges, P.A.V.	2016	Minicia floresensis Wunderlich, 1992	Animalia	Arthropoda	Arachnida	Araneae	Linyphiidae	Minicia	floresensis	species	Wunderlich, 1992
PIC_Plot 1_FSN_S03	PhysicalObject	https://creativecommons.org/licenses/by/4.0/legalcode	0a80feca-b411-428a-a34e-c5c2fa07cdba	1366b359-8936-4e40-be36-1f1e1eb6d2b0	UAc	DTP	Spiders from Macaronesia: Azores	PreservedSpecimen	{â€œprojectâ€:â€MACDIVâ€œ}	c322c5d8-6391-4ed2-897f-48ccc3500390	693	Carvalho, R.	5	5	individuals	5 females		endemic	present	PIC_Plot 1_FSN_S03	Borges, P.A.V.	2016	Minicia floresensis Wunderlich, 1992	Animalia	Arthropoda	Arachnida	Araneae	Linyphiidae	Minicia	floresensis	species	Wunderlich, 1992
PIC_Plot 1_FSN_S03	PhysicalObject	https://creativecommons.org/licenses/by/4.0/legalcode	0a80feca-b411-428a-a34e-c5c2fa07cdba	1366b359-8936-4e40-be36-1f1e1eb6d2b0	UAc	DTP	Spiders from Macaronesia: Azores	PreservedSpecimen	{â€œprojectâ€:â€MACDIVâ€œ}	b907391b-33a5-4bc5-99d2-5540c969c6d0	694	Carvalho, R.	3	3	individuals	3 females		endemic	present	PIC_Plot 1_FSN_S03	Borges, P.A.V.	2016	Minicia floresensis Wunderlich, 1992	Animalia	Arthropoda	Arachnida	Araneae	Linyphiidae	Minicia	floresensis	species	Wunderlich, 1992
TER_ChambreA_FBD_S01	PhysicalObject	https://creativecommons.org/licenses/by/4.0/legalcode	0a80feca-b411-428a-a34e-c5c2fa07cdba	1366b359-8936-4e40-be36-1f1e1eb6d2b0	UAc	DTP	Spiders from Macaronesia: Azores	PreservedSpecimen	{â€œprojectâ€:â€NETBIOMEâ€œ}	7811e4c2-38e4-4571-bfbc-f042906fb4ee	695	Borges, P.A.V.	1	1	individuals	1 male		endemic	present	TER_ChambreA_FBD_S01	Borges, P.A.V.	2012	Neon acoreensis Wunderlich, 2008	Animalia	Arthropoda	Arachnida	Araneae	Salticidae	Neon	acoreensis	species	Wunderlich, 2008
PIC_Plot 5_FBD_S01	PhysicalObject	https://creativecommons.org/licenses/by/4.0/legalcode	0a80feca-b411-428a-a34e-c5c2fa07cdba	1366b359-8936-4e40-be36-1f1e1eb6d2b0	UAc	DTP	Spiders from Macaronesia: Azores	PreservedSpecimen	{â€œprojectâ€:â€MACDIVâ€œ}	7e0c5db3-9899-477a-8987-bbb4d90a3d4b	696	Borges, P.A.V.	2	2	individuals	2 females		endemic	present	PIC_Plot 5_FBD_S01	Borges, P.A.V.	2016	Neon acoreensis Wunderlich, 2008	Animalia	Arthropoda	Arachnida	Araneae	Salticidae	Neon	acoreensis	species	Wunderlich, 2008
PIC_Plot 5_FBD_S02	PhysicalObject	https://creativecommons.org/licenses/by/4.0/legalcode	0a80feca-b411-428a-a34e-c5c2fa07cdba	1366b359-8936-4e40-be36-1f1e1eb6d2b0	UAc	DTP	Spiders from Macaronesia: Azores	PreservedSpecimen	{â€œprojectâ€:â€MACDIVâ€œ}	7a3e2869-1bf1-497d-ab02-b80aac3468e4	697	Crespo, L.C.	2	2	individuals	2 females		endemic	present	PIC_Plot 5_FBD_S02	Borges, P.A.V.	2016	Neon acoreensis Wunderlich, 2008	Animalia	Arthropoda	Arachnida	Araneae	Salticidae	Neon	acoreensis	species	Wunderlich, 2008
PIC_Plot 5_FBD_S02	PhysicalObject	https://creativecommons.org/licenses/by/4.0/legalcode	0a80feca-b411-428a-a34e-c5c2fa07cdba	1366b359-8936-4e40-be36-1f1e1eb6d2b0	UAc	DTP	Spiders from Macaronesia: Azores	PreservedSpecimen	{â€œprojectâ€:â€MACDIVâ€œ}	a8d4d52c-c7aa-4840-aed3-4f1177b446b3	698	Crespo, L.C.	2	2	individuals	2 males		introduced	present	PIC_Plot 5_FBD_S02	Borges, P.A.V.	2016	Neottiura bimaculata (Linnaeus, 1767)	Animalia	Arthropoda	Arachnida	Araneae	Theridiidae	Neottiura	bimaculata	species	(Linnaeus, 1767)
PIC_Plot 5_FBD_S01	PhysicalObject	https://creativecommons.org/licenses/by/4.0/legalcode	0a80feca-b411-428a-a34e-c5c2fa07cdba	1366b359-8936-4e40-be36-1f1e1eb6d2b0	UAc	DTP	Spiders from Macaronesia: Azores	PreservedSpecimen	{â€œprojectâ€:â€MACDIVâ€œ}	0537c127-e321-4f53-8d9b-18a76fcc3779	699	Borges, P.A.V.	1	1	individuals	1 female		introduced	present	PIC_Plot 5_FBD_S01	Borges, P.A.V.	2016	Nigma puella (Simon, 1870)	Animalia	Arthropoda	Arachnida	Araneae	Dictynidae	Nigma	puella	species	(Simon, 1870)
PIC_Plot 5_FBD_S02	PhysicalObject	https://creativecommons.org/licenses/by/4.0/legalcode	0a80feca-b411-428a-a34e-c5c2fa07cdba	1366b359-8936-4e40-be36-1f1e1eb6d2b0	UAc	DTP	Spiders from Macaronesia: Azores	PreservedSpecimen	{â€œprojectâ€:â€MACDIVâ€œ}	46ec3f23-6354-4b11-b257-15f188816917	700	Crespo, L.C.	1	1	individuals	1 female		introduced	present	PIC_Plot 5_FBD_S02	Borges, P.A.V.	2016	Nigma puella (Simon, 1870)	Animalia	Arthropoda	Arachnida	Araneae	Dictynidae	Nigma	puella	species	(Simon, 1870)
PIC_Plot 5_FBN_S03	PhysicalObject	https://creativecommons.org/licenses/by/4.0/legalcode	0a80feca-b411-428a-a34e-c5c2fa07cdba	1366b359-8936-4e40-be36-1f1e1eb6d2b0	UAc	DTP	Spiders from Macaronesia: Azores	PreservedSpecimen	{â€œprojectâ€:â€MACDIVâ€œ}	85db68fe-a00d-4ee5-81c0-53ad385f58e2	701	Borges, P.A.V.	3	3	individuals	2 males | 1 female		introduced	present	PIC_Plot 5_FBN_S03	Borges, P.A.V.	2016	Nigma puella (Simon, 1870)	Animalia	Arthropoda	Arachnida	Araneae	Dictynidae	Nigma	puella	species	(Simon, 1870)
PIC_Plot 5_FBN_S04	PhysicalObject	https://creativecommons.org/licenses/by/4.0/legalcode	0a80feca-b411-428a-a34e-c5c2fa07cdba	1366b359-8936-4e40-be36-1f1e1eb6d2b0	UAc	DTP	Spiders from Macaronesia: Azores	PreservedSpecimen	{â€œprojectâ€:â€MACDIVâ€œ}	8a740923-2e80-4f18-afc6-10dab264b80c	702	Crespo, L.C.	1	1	individuals	1 male		introduced	present	PIC_Plot 5_FBN_S04	Borges, P.A.V.	2016	Nigma puella (Simon, 1870)	Animalia	Arthropoda	Arachnida	Araneae	Dictynidae	Nigma	puella	species	(Simon, 1870)
TER_Plot 3_FSD_S02	PhysicalObject	https://creativecommons.org/licenses/by/4.0/legalcode	0a80feca-b411-428a-a34e-c5c2fa07cdba	1366b359-8936-4e40-be36-1f1e1eb6d2b0	UAc	DTP	Spiders from Macaronesia: Azores	PreservedSpecimen	{â€œprojectâ€:â€NETBIOMEâ€œ}	3e6c68be-8471-4d87-bed2-f9dc6a033677	703	Ferreira, M.T.	1	1	individuals	1 female		introduced	present	TER_Plot 3_FSD_S02	Borges, P.A.V.	2012	Oedothorax fuscus (Blackwall, 1834)	Animalia	Arthropoda	Arachnida	Araneae	Linyphiidae	Oedothorax	fuscus	species	(Blackwall, 1834)
TER_Lagoa Pinheiro B_FBN_S03	PhysicalObject	https://creativecommons.org/licenses/by/4.0/legalcode	0a80feca-b411-428a-a34e-c5c2fa07cdba	1366b359-8936-4e40-be36-1f1e1eb6d2b0	UAc	DTP	Spiders from Macaronesia: Azores	PreservedSpecimen	{â€œprojectâ€:â€NETBIOMEâ€œ}	eba4e6ad-5901-4c97-9a03-198de584108e	704	Borges, P.A.V.	1	1	individuals	1 female		introduced	present	TER_Lagoa Pinheiro B_FBN_S03	Borges, P.A.V.	2012	Oedothorax fuscus (Blackwall, 1834)	Animalia	Arthropoda	Arachnida	Araneae	Linyphiidae	Oedothorax	fuscus	species	(Blackwall, 1834)
PIC_Plot 4_ABS_S01	PhysicalObject	https://creativecommons.org/licenses/by/4.0/legalcode	0a80feca-b411-428a-a34e-c5c2fa07cdba	1366b359-8936-4e40-be36-1f1e1eb6d2b0	UAc	DTP	Spiders from Macaronesia: Azores	PreservedSpecimen	{â€œprojectâ€:â€MACDIVâ€œ}	37f4514e-b4bb-47c1-8182-e08d57f8fd1f	705	Borges, P.A.V.	1	1	individuals	1 male		introduced	present	PIC_Plot 4_ABS_S01	Borges, P.A.V.	2016	Oedothorax fuscus (Blackwall, 1834)	Animalia	Arthropoda	Arachnida	Araneae	Linyphiidae	Oedothorax	fuscus	species	(Blackwall, 1834)
PIC_Plot 4_FBN_S04	PhysicalObject	https://creativecommons.org/licenses/by/4.0/legalcode	0a80feca-b411-428a-a34e-c5c2fa07cdba	1366b359-8936-4e40-be36-1f1e1eb6d2b0	UAc	DTP	Spiders from Macaronesia: Azores	PreservedSpecimen	{â€œprojectâ€:â€MACDIVâ€œ}	500c976a-04cd-4a19-a5e8-2e0f23615bd9	706	Crespo, L.C.	1	1	individuals	1 female		introduced	present	PIC_Plot 4_FBN_S04	Borges, P.A.V.	2016	Oedothorax fuscus (Blackwall, 1834)	Animalia	Arthropoda	Arachnida	Araneae	Linyphiidae	Oedothorax	fuscus	species	(Blackwall, 1834)
PIC_Plot 4_PIT_S09	PhysicalObject	https://creativecommons.org/licenses/by/4.0/legalcode	0a80feca-b411-428a-a34e-c5c2fa07cdba	1366b359-8936-4e40-be36-1f1e1eb6d2b0	UAc	DTP	Spiders from Macaronesia: Azores	PreservedSpecimen	{â€œprojectâ€:â€MACDIVâ€œ}	a19868a0-cb1a-445a-a348-9eea9770aaa7	707	Pereira, F.	1	1	individuals	1 male		introduced	present	PIC_Plot 4_PIT_S09	Borges, P.A.V.	2016	Oedothorax fuscus (Blackwall, 1834)	Animalia	Arthropoda	Arachnida	Araneae	Linyphiidae	Oedothorax	fuscus	species	(Blackwall, 1834)
PIC_Plot 3_PIT_S03	PhysicalObject	https://creativecommons.org/licenses/by/4.0/legalcode	0a80feca-b411-428a-a34e-c5c2fa07cdba	1366b359-8936-4e40-be36-1f1e1eb6d2b0	UAc	DTP	Spiders from Macaronesia: Azores	PreservedSpecimen	{â€œprojectâ€:â€MACDIVâ€œ}	b4519ec5-1c96-49b6-a711-fd5c39d40aea	708	Pereira, F.	2	2	individuals	1 male	1 juvenile	introduced	present	PIC_Plot 3_PIT_S03	Cardoso, P.	2018	Minicia floresensis Wunderlich, 1992	Animalia	Arthropoda	Arachnida	Araneae	Linyphiidae	Minicia	floresensis	species	Wunderlich, 1992
PIC_Plot 2_FSD_S01	PhysicalObject	https://creativecommons.org/licenses/by/4.0/legalcode	0a80feca-b411-428a-a34e-c5c2fa07cdba	1366b359-8936-4e40-be36-1f1e1eb6d2b0	UAc	DTP	Spiders from Macaronesia: Azores	PreservedSpecimen	{â€œprojectâ€:â€MACDIVâ€œ}	ee6dcf94-c58f-437b-a5c1-6e8e226e491d	709	Carvalho, R.	1	1	individuals	1 female		introduced	present	PIC_Plot 2_FSD_S01	Cardoso, P.	2018	Minicia floresensis Wunderlich, 1992	Animalia	Arthropoda	Arachnida	Araneae	Linyphiidae	Minicia	floresensis	species	Wunderlich, 1992
PIC_Plot 2_FSN_S04	PhysicalObject	https://creativecommons.org/licenses/by/4.0/legalcode	0a80feca-b411-428a-a34e-c5c2fa07cdba	1366b359-8936-4e40-be36-1f1e1eb6d2b0	UAc	DTP	Spiders from Macaronesia: Azores	PreservedSpecimen	{â€œprojectâ€:â€MACDIVâ€œ}	e42d0fbc-8da8-4c34-aceb-ada0805c8baf	710	Pereira, F.	1	1	individuals	1 female		introduced	present	PIC_Plot 2_FSN_S04	Borges, P.A.V.	2016	Oedothorax fuscus (Blackwall, 1834)	Animalia	Arthropoda	Arachnida	Araneae	Linyphiidae	Oedothorax	fuscus	species	(Blackwall, 1834)
TER_Plot 6_PIT_S10	PhysicalObject	https://creativecommons.org/licenses/by/4.0/legalcode	0a80feca-b411-428a-a34e-c5c2fa07cdba	1366b359-8936-4e40-be36-1f1e1eb6d2b0	UAc	DTP	Spiders from Macaronesia: Azores	PreservedSpecimen	{â€œprojectâ€:â€NETBIOMEâ€œ}	db9fdf8d-7eba-4313-958c-06e3cb64b626	711	Borges, P.A.V.	1	1	individuals	1 male		naturalised	present	TER_Plot 6_PIT_S10	Borges, P.A.V.	2012	Palliduphantes schmitzi (Kulczynski, 1899)	Animalia	Arthropoda	Arachnida	Araneae	Linyphiidae	Palliduphantes	schmitzi	species	(Kulczynski, 1899)
TER_Plot 6_PIT_S08	PhysicalObject	https://creativecommons.org/licenses/by/4.0/legalcode	0a80feca-b411-428a-a34e-c5c2fa07cdba	1366b359-8936-4e40-be36-1f1e1eb6d2b0	UAc	DTP	Spiders from Macaronesia: Azores	PreservedSpecimen	{â€œprojectâ€:â€NETBIOMEâ€œ}	d4624b1a-fafc-40c6-a48f-c25089777b99	712	Borges, P.A.V.	1	1	individuals	1 male		naturalised	present	TER_Plot 6_PIT_S08	Borges, P.A.V.	2012	Palliduphantes schmitzi (Kulczynski, 1899)	Animalia	Arthropoda	Arachnida	Araneae	Linyphiidae	Palliduphantes	schmitzi	species	(Kulczynski, 1899)
PIC_Plot 4_FBD_S01	PhysicalObject	https://creativecommons.org/licenses/by/4.0/legalcode	0a80feca-b411-428a-a34e-c5c2fa07cdba	1366b359-8936-4e40-be36-1f1e1eb6d2b0	UAc	DTP	Spiders from Macaronesia: Azores	PreservedSpecimen	{â€œprojectâ€:â€MACDIVâ€œ}	9d8d7eb8-aebe-467a-b783-14263eb4b982	713	Borges, P.A.V.	1	1	individuals	1 female		naturalised	present	PIC_Plot 4_FBD_S01	Borges, P.A.V.	2016	Palliduphantes schmitzi (Kulczynski, 1899)	Animalia	Arthropoda	Arachnida	Araneae	Linyphiidae	Palliduphantes	schmitzi	species	(Kulczynski, 1899)
PIC_Plot 6_GWS_S01	PhysicalObject	https://creativecommons.org/licenses/by/4.0/legalcode	0a80feca-b411-428a-a34e-c5c2fa07cdba	1366b359-8936-4e40-be36-1f1e1eb6d2b0	UAc	DTP	Spiders from Macaronesia: Azores	PreservedSpecimen	{â€œprojectâ€:â€MACDIVâ€œ}	b0ef0000-6929-47ad-bc16-8389a9e51681	714	Crespo, L.C.	1	1	individuals	1 male		naturalised	present	PIC_Plot 6_GWS_S01	Borges, P.A.V.	2016	Palliduphantes schmitzi (Kulczynski, 1899)	Animalia	Arthropoda	Arachnida	Araneae	Linyphiidae	Palliduphantes	schmitzi	species	(Kulczynski, 1899)
PIC_Plot 1_PIT_S01	PhysicalObject	https://creativecommons.org/licenses/by/4.0/legalcode	0a80feca-b411-428a-a34e-c5c2fa07cdba	1366b359-8936-4e40-be36-1f1e1eb6d2b0	UAc	DTP	Spiders from Macaronesia: Azores	PreservedSpecimen	{â€œprojectâ€:â€MACDIVâ€œ}	42cd7176-166a-4bf0-afbd-d1e020d7c71f	715	Pereira, F.	1	1	individuals	1 male		naturalised	present	PIC_Plot 1_PIT_S01	Borges, P.A.V.	2016	Palliduphantes schmitzi (Kulczynski, 1899)	Animalia	Arthropoda	Arachnida	Araneae	Linyphiidae	Palliduphantes	schmitzi	species	(Kulczynski, 1899)
PIC_Plot 6_PIT_S07	PhysicalObject	https://creativecommons.org/licenses/by/4.0/legalcode	0a80feca-b411-428a-a34e-c5c2fa07cdba	1366b359-8936-4e40-be36-1f1e1eb6d2b0	UAc	DTP	Spiders from Macaronesia: Azores	PreservedSpecimen	{â€œprojectâ€:â€MACDIVâ€œ}	eae3c59f-0ec3-4c8c-89ef-4ffd9132881c	716	Pereira, F.	1	1	individuals	1 male		naturalised	present	PIC_Plot 6_PIT_S07	Borges, P.A.V.	2016	Palliduphantes schmitzi (Kulczynski, 1899)	Animalia	Arthropoda	Arachnida	Araneae	Linyphiidae	Palliduphantes	schmitzi	species	(Kulczynski, 1899)
PIC_Plot 6_PIT_S09	PhysicalObject	https://creativecommons.org/licenses/by/4.0/legalcode	0a80feca-b411-428a-a34e-c5c2fa07cdba	1366b359-8936-4e40-be36-1f1e1eb6d2b0	UAc	DTP	Spiders from Macaronesia: Azores	PreservedSpecimen	{â€œprojectâ€:â€MACDIVâ€œ}	09a8b610-5fd0-4a27-b1fe-b142a09fb048	717	Pereira, F.	1	1	individuals	1 male		naturalised	present	PIC_Plot 6_PIT_S09	Borges, P.A.V.	2016	Palliduphantes schmitzi (Kulczynski, 1899)	Animalia	Arthropoda	Arachnida	Araneae	Linyphiidae	Palliduphantes	schmitzi	species	(Kulczynski, 1899)
PIC_Plot 6_PIT_S10	PhysicalObject	https://creativecommons.org/licenses/by/4.0/legalcode	0a80feca-b411-428a-a34e-c5c2fa07cdba	1366b359-8936-4e40-be36-1f1e1eb6d2b0	UAc	DTP	Spiders from Macaronesia: Azores	PreservedSpecimen	{â€œprojectâ€:â€MACDIVâ€œ}	583a1435-b97e-48ad-8978-d01ced8d2f33	718	Pereira, F.	2	2	individuals	2 females		naturalised	present	PIC_Plot 6_PIT_S10	Borges, P.A.V.	2016	Palliduphantes schmitzi (Kulczynski, 1899)	Animalia	Arthropoda	Arachnida	Araneae	Linyphiidae	Palliduphantes	schmitzi	species	(Kulczynski, 1899)
PIC_Plot 6_PIT_S10	PhysicalObject	https://creativecommons.org/licenses/by/4.0/legalcode	0a80feca-b411-428a-a34e-c5c2fa07cdba	1366b359-8936-4e40-be36-1f1e1eb6d2b0	UAc	DTP	Spiders from Macaronesia: Azores	PreservedSpecimen	{â€œprojectâ€:â€MACDIVâ€œ}	960e4bf2-661e-465a-8a8b-ac3a7150f948	719	Pereira, F.	3	3	individuals	2 males | 1 female		naturalised	present	PIC_Plot 6_PIT_S10	Borges, P.A.V.	2016	Palliduphantes schmitzi (Kulczynski, 1899)	Animalia	Arthropoda	Arachnida	Araneae	Linyphiidae	Palliduphantes	schmitzi	species	(Kulczynski, 1899)
PIC_Plot 6_PIT_S12	PhysicalObject	https://creativecommons.org/licenses/by/4.0/legalcode	0a80feca-b411-428a-a34e-c5c2fa07cdba	1366b359-8936-4e40-be36-1f1e1eb6d2b0	UAc	DTP	Spiders from Macaronesia: Azores	PreservedSpecimen	{â€œprojectâ€:â€MACDIVâ€œ}	c6924d46-9ff7-4700-8d9f-a96b53762348	720	Pereira, F.	1	1	individuals	1 male		naturalised	present	PIC_Plot 6_PIT_S12	Borges, P.A.V.	2016	Palliduphantes schmitzi (Kulczynski, 1899)	Animalia	Arthropoda	Arachnida	Araneae	Linyphiidae	Palliduphantes	schmitzi	species	(Kulczynski, 1899)
PIC_Plot 4_PIT_S12	PhysicalObject	https://creativecommons.org/licenses/by/4.0/legalcode	0a80feca-b411-428a-a34e-c5c2fa07cdba	1366b359-8936-4e40-be36-1f1e1eb6d2b0	UAc	DTP	Spiders from Macaronesia: Azores	PreservedSpecimen	{â€œprojectâ€:â€MACDIVâ€œ}	508eec62-ca1b-49cf-97d6-4da18aea1410	721	Pereira, F.	1	1	individuals	1 female		naturalised	present	PIC_Plot 4_PIT_S12	Borges, P.A.V.	2016	Palliduphantes schmitzi (Kulczynski, 1899)	Animalia	Arthropoda	Arachnida	Araneae	Linyphiidae	Palliduphantes	schmitzi	species	(Kulczynski, 1899)
TER_Plot 4_PIT_S10	PhysicalObject	https://creativecommons.org/licenses/by/4.0/legalcode	0a80feca-b411-428a-a34e-c5c2fa07cdba	1366b359-8936-4e40-be36-1f1e1eb6d2b0	UAc	DTP	Spiders from Macaronesia: Azores	PreservedSpecimen	{â€œprojectâ€:â€NETBIOMEâ€œ}	f25fe9a4-0a01-4e0a-a91b-5c42b7a31598	722	Borges, P.A.V.	2	2	individuals	1 female	1 juvenile	endemic	present	TER_Plot 4_PIT_S10	Borges, P.A.V.	2012	Pardosa acorensis Simon, 1883	Animalia	Arthropoda	Arachnida	Araneae	Lycosidae	Pardosa	acorensis	species	Simon, 1883
TER_ChambreA_PIT_S03	PhysicalObject	https://creativecommons.org/licenses/by/4.0/legalcode	0a80feca-b411-428a-a34e-c5c2fa07cdba	1366b359-8936-4e40-be36-1f1e1eb6d2b0	UAc	DTP	Spiders from Macaronesia: Azores	PreservedSpecimen	{â€œprojectâ€:â€NETBIOMEâ€œ}	79bc8a67-1d9f-4a8e-9192-2e23a312c712	723	Borges, P.A.V.	1	1	individuals	1 male		endemic	present	TER_ChambreA_PIT_S03	Borges, P.A.V.	2012	Pardosa acorensis Simon, 1883	Animalia	Arthropoda	Arachnida	Araneae	Lycosidae	Pardosa	acorensis	species	Simon, 1883
TER_Plot 3_PIT_S10	PhysicalObject	https://creativecommons.org/licenses/by/4.0/legalcode	0a80feca-b411-428a-a34e-c5c2fa07cdba	1366b359-8936-4e40-be36-1f1e1eb6d2b0	UAc	DTP	Spiders from Macaronesia: Azores	PreservedSpecimen	{â€œprojectâ€:â€NETBIOMEâ€œ}	7c50ae9c-5343-404e-9c02-783ebb362a58	724	Borges, P.A.V.	1	1	individuals	1 male		endemic	present	TER_Plot 3_PIT_S10	Borges, P.A.V.	2012	Pardosa acorensis Simon, 1883	Animalia	Arthropoda	Arachnida	Araneae	Lycosidae	Pardosa	acorensis	species	Simon, 1883
TER_Plot 5_PIT_S02	PhysicalObject	https://creativecommons.org/licenses/by/4.0/legalcode	0a80feca-b411-428a-a34e-c5c2fa07cdba	1366b359-8936-4e40-be36-1f1e1eb6d2b0	UAc	DTP	Spiders from Macaronesia: Azores	PreservedSpecimen	{â€œprojectâ€:â€NETBIOMEâ€œ}	3fd577ae-143b-4f01-a9a9-c26cc4d44582	725	Borges, P.A.V.	1	1	individuals	1 male		endemic	present	TER_Plot 5_PIT_S02	Borges, P.A.V.	2012	Pardosa acorensis Simon, 1883	Animalia	Arthropoda	Arachnida	Araneae	Lycosidae	Pardosa	acorensis	species	Simon, 1883
TER_Plot 5_PIT_S06	PhysicalObject	https://creativecommons.org/licenses/by/4.0/legalcode	0a80feca-b411-428a-a34e-c5c2fa07cdba	1366b359-8936-4e40-be36-1f1e1eb6d2b0	UAc	DTP	Spiders from Macaronesia: Azores	PreservedSpecimen	{â€œprojectâ€:â€NETBIOMEâ€œ}	a47a841c-d438-47b1-a986-9255c155d58b	726	Borges, P.A.V.	39	39	individuals	8 males | 12 females	19 juveniles	endemic	present	TER_Plot 5_PIT_S06	Borges, P.A.V.	2012	Pardosa acorensis Simon, 1883	Animalia	Arthropoda	Arachnida	Araneae	Lycosidae	Pardosa	acorensis	species	Simon, 1883
TER_Plot 5_PIT_S05	PhysicalObject	https://creativecommons.org/licenses/by/4.0/legalcode	0a80feca-b411-428a-a34e-c5c2fa07cdba	1366b359-8936-4e40-be36-1f1e1eb6d2b0	UAc	DTP	Spiders from Macaronesia: Azores	PreservedSpecimen	{â€œprojectâ€:â€NETBIOMEâ€œ}	98006928-7a50-4a6e-885e-fdfc405b3486	727	Borges, P.A.V.	1	1	individuals	1 female		endemic	present	TER_Plot 5_PIT_S05	Borges, P.A.V.	2012	Pardosa acorensis Simon, 1883	Animalia	Arthropoda	Arachnida	Araneae	Lycosidae	Pardosa	acorensis	species	Simon, 1883
TER_Lagoa Pinheiro B_GWS_S02	PhysicalObject	https://creativecommons.org/licenses/by/4.0/legalcode	0a80feca-b411-428a-a34e-c5c2fa07cdba	1366b359-8936-4e40-be36-1f1e1eb6d2b0	UAc	DTP	Spiders from Macaronesia: Azores	PreservedSpecimen	{â€œprojectâ€:â€NETBIOMEâ€œ}	2bca9b37-d0bb-42bc-aa67-46397ad56b95	728	Ferreira, M.T.	8	8	individuals	1 male | 5 females	2 juveniles	endemic	present	TER_Lagoa Pinheiro B_GWS_S02	Borges, P.A.V.	2012	Pardosa acorensis Simon, 1883	Animalia	Arthropoda	Arachnida	Araneae	Lycosidae	Pardosa	acorensis	species	Simon, 1883
TER_Lagoa Pinheiro B_PIT_S08	PhysicalObject	https://creativecommons.org/licenses/by/4.0/legalcode	0a80feca-b411-428a-a34e-c5c2fa07cdba	1366b359-8936-4e40-be36-1f1e1eb6d2b0	UAc	DTP	Spiders from Macaronesia: Azores	PreservedSpecimen	{â€œprojectâ€:â€NETBIOMEâ€œ}	80bc1934-2353-484e-ab43-a7adc41d8b86	729	Borges, P.A.V.	1	1	individuals	1 female		endemic	present	TER_Lagoa Pinheiro B_PIT_S08	Borges, P.A.V.	2012	Pardosa acorensis Simon, 1883	Animalia	Arthropoda	Arachnida	Araneae	Lycosidae	Pardosa	acorensis	species	Simon, 1883
TER_Lagoa Pinheiro B_PIT_S12	PhysicalObject	https://creativecommons.org/licenses/by/4.0/legalcode	0a80feca-b411-428a-a34e-c5c2fa07cdba	1366b359-8936-4e40-be36-1f1e1eb6d2b0	UAc	DTP	Spiders from Macaronesia: Azores	PreservedSpecimen	{â€œprojectâ€:â€NETBIOMEâ€œ}	7c798682-ac73-4631-90ca-f3ff28fa1ae9	730	Borges, P.A.V.	2	2	individuals	1 male	1 juvenile	endemic	present	TER_Lagoa Pinheiro B_PIT_S12	Borges, P.A.V.	2012	Pardosa acorensis Simon, 1883	Animalia	Arthropoda	Arachnida	Araneae	Lycosidae	Pardosa	acorensis	species	Simon, 1883
TER_Lagoa Pinheiro B_PIT_S12	PhysicalObject	https://creativecommons.org/licenses/by/4.0/legalcode	0a80feca-b411-428a-a34e-c5c2fa07cdba	1366b359-8936-4e40-be36-1f1e1eb6d2b0	UAc	DTP	Spiders from Macaronesia: Azores	PreservedSpecimen	{â€œprojectâ€:â€NETBIOMEâ€œ}	5e08b95f-c286-4326-9a71-caed64fec378	731	Borges, P.A.V.	2	2	individuals	1 male	1 juvenile	endemic	present	TER_Lagoa Pinheiro B_PIT_S12	Borges, P.A.V.	2012	Pardosa acorensis Simon, 1883	Animalia	Arthropoda	Arachnida	Araneae	Lycosidae	Pardosa	acorensis	species	Simon, 1883
TER_Lagoa Pinheiro B_PIT_S02	PhysicalObject	https://creativecommons.org/licenses/by/4.0/legalcode	0a80feca-b411-428a-a34e-c5c2fa07cdba	1366b359-8936-4e40-be36-1f1e1eb6d2b0	UAc	DTP	Spiders from Macaronesia: Azores	PreservedSpecimen	{â€œprojectâ€:â€NETBIOMEâ€œ}	38ee04cd-ca6c-4da4-8155-05376a4881e0	732	Borges, P.A.V.	1	1	individuals	1 male		endemic	present	TER_Lagoa Pinheiro B_PIT_S02	Borges, P.A.V.	2012	Pardosa acorensis Simon, 1883	Animalia	Arthropoda	Arachnida	Araneae	Lycosidae	Pardosa	acorensis	species	Simon, 1883
TER_Lagoa Pinheiro B_PIT_S03	PhysicalObject	https://creativecommons.org/licenses/by/4.0/legalcode	0a80feca-b411-428a-a34e-c5c2fa07cdba	1366b359-8936-4e40-be36-1f1e1eb6d2b0	UAc	DTP	Spiders from Macaronesia: Azores	PreservedSpecimen	{â€œprojectâ€:â€NETBIOMEâ€œ}	34d4b8e7-1c69-435f-b73d-00af15351829	733	Borges, P.A.V.	2	2	individuals	2 males		endemic	present	TER_Lagoa Pinheiro B_PIT_S03	Borges, P.A.V.	2012	Pardosa acorensis Simon, 1883	Animalia	Arthropoda	Arachnida	Araneae	Lycosidae	Pardosa	acorensis	species	Simon, 1883
TER_Lagoa Pinheiro B_PIT_S07	PhysicalObject	https://creativecommons.org/licenses/by/4.0/legalcode	0a80feca-b411-428a-a34e-c5c2fa07cdba	1366b359-8936-4e40-be36-1f1e1eb6d2b0	UAc	DTP	Spiders from Macaronesia: Azores	PreservedSpecimen	{â€œprojectâ€:â€NETBIOMEâ€œ}	bc692718-bd21-4503-a762-d84cb2396816	734	Borges, P.A.V.	1	1	individuals	1 male		endemic	present	TER_Lagoa Pinheiro B_PIT_S07	Borges, P.A.V.	2012	Pardosa acorensis Simon, 1883	Animalia	Arthropoda	Arachnida	Araneae	Lycosidae	Pardosa	acorensis	species	Simon, 1883
TER_Lagoa Pinheiro B_PIT_S08	PhysicalObject	https://creativecommons.org/licenses/by/4.0/legalcode	0a80feca-b411-428a-a34e-c5c2fa07cdba	1366b359-8936-4e40-be36-1f1e1eb6d2b0	UAc	DTP	Spiders from Macaronesia: Azores	PreservedSpecimen	{â€œprojectâ€:â€NETBIOMEâ€œ}	a40a372c-b679-4d8d-a975-7ee0673857a2	735	Borges, P.A.V.	4	4	individuals	1 male | 3 females		endemic	present	TER_Lagoa Pinheiro B_PIT_S08	Borges, P.A.V.	2012	Pardosa acorensis Simon, 1883	Animalia	Arthropoda	Arachnida	Araneae	Lycosidae	Pardosa	acorensis	species	Simon, 1883
TER_Lagoa Pinheiro B_PIT_S05	PhysicalObject	https://creativecommons.org/licenses/by/4.0/legalcode	0a80feca-b411-428a-a34e-c5c2fa07cdba	1366b359-8936-4e40-be36-1f1e1eb6d2b0	UAc	DTP	Spiders from Macaronesia: Azores	PreservedSpecimen	{â€œprojectâ€:â€NETBIOMEâ€œ}	eade4aaf-d35b-4d4f-98c1-97420ec5e506	736	Borges, P.A.V.	1	1	individuals	1 male		endemic	present	TER_Lagoa Pinheiro B_PIT_S05	Borges, P.A.V.	2012	Pardosa acorensis Simon, 1883	Animalia	Arthropoda	Arachnida	Araneae	Lycosidae	Pardosa	acorensis	species	Simon, 1883
TER_Lagoa Pinheiro B_PIT_S02	PhysicalObject	https://creativecommons.org/licenses/by/4.0/legalcode	0a80feca-b411-428a-a34e-c5c2fa07cdba	1366b359-8936-4e40-be36-1f1e1eb6d2b0	UAc	DTP	Spiders from Macaronesia: Azores	PreservedSpecimen	{â€œprojectâ€:â€NETBIOMEâ€œ}	f9b25994-6fc0-44e1-9784-c9f9af514d14	737	Borges, P.A.V.	1	1	individuals	1 male		endemic	present	TER_Lagoa Pinheiro B_PIT_S02	Borges, P.A.V.	2012	Pardosa acorensis Simon, 1883	Animalia	Arthropoda	Arachnida	Araneae	Lycosidae	Pardosa	acorensis	species	Simon, 1883
TER_Lagoa Pinheiro B_PIT_S03	PhysicalObject	https://creativecommons.org/licenses/by/4.0/legalcode	0a80feca-b411-428a-a34e-c5c2fa07cdba	1366b359-8936-4e40-be36-1f1e1eb6d2b0	UAc	DTP	Spiders from Macaronesia: Azores	PreservedSpecimen	{â€œprojectâ€:â€NETBIOMEâ€œ}	a56a9e89-3f58-4d1c-b80c-4d3a3b7b2ea2	738	Borges, P.A.V.	1	1	individuals	1 female		endemic	present	TER_Lagoa Pinheiro B_PIT_S03	Borges, P.A.V.	2012	Pardosa acorensis Simon, 1883	Animalia	Arthropoda	Arachnida	Araneae	Lycosidae	Pardosa	acorensis	species	Simon, 1883
TER_Lagoa Pinheiro B_PIT_S05	PhysicalObject	https://creativecommons.org/licenses/by/4.0/legalcode	0a80feca-b411-428a-a34e-c5c2fa07cdba	1366b359-8936-4e40-be36-1f1e1eb6d2b0	UAc	DTP	Spiders from Macaronesia: Azores	PreservedSpecimen	{â€œprojectâ€:â€NETBIOMEâ€œ}	b38005f0-93d6-4ede-b92e-3a8a3f0809f5	739	Borges, P.A.V.	1	1	individuals	1 male		endemic	present	TER_Lagoa Pinheiro B_PIT_S05	Borges, P.A.V.	2012	Pardosa acorensis Simon, 1883	Animalia	Arthropoda	Arachnida	Araneae	Lycosidae	Pardosa	acorensis	species	Simon, 1883
TER_Lagoa Pinheiro B_PIT_S06	PhysicalObject	https://creativecommons.org/licenses/by/4.0/legalcode	0a80feca-b411-428a-a34e-c5c2fa07cdba	1366b359-8936-4e40-be36-1f1e1eb6d2b0	UAc	DTP	Spiders from Macaronesia: Azores	PreservedSpecimen	{â€œprojectâ€:â€NETBIOMEâ€œ}	01ffd9fd-9e5e-4dcf-a992-3e8844d1c668	740	Borges, P.A.V.	7	7	individuals	1 female	6 juveniles	endemic	present	TER_Lagoa Pinheiro B_PIT_S06	Borges, P.A.V.	2012	Pardosa acorensis Simon, 1883	Animalia	Arthropoda	Arachnida	Araneae	Lycosidae	Pardosa	acorensis	species	Simon, 1883
TER_Lagoa Pinheiro B_FSN_S03	PhysicalObject	https://creativecommons.org/licenses/by/4.0/legalcode	0a80feca-b411-428a-a34e-c5c2fa07cdba	1366b359-8936-4e40-be36-1f1e1eb6d2b0	UAc	DTP	Spiders from Macaronesia: Azores	PreservedSpecimen	{â€œprojectâ€:â€NETBIOMEâ€œ}	f27ce26b-1aa4-4328-b09c-810173797ca9	741	Guerreiro, O.	1	1	individuals	1 male		endemic	present	TER_Lagoa Pinheiro B_FSN_S03	Borges, P.A.V.	2012	Pardosa acorensis Simon, 1883	Animalia	Arthropoda	Arachnida	Araneae	Lycosidae	Pardosa	acorensis	species	Simon, 1883
TER_Plot 2_PIT_S07	PhysicalObject	https://creativecommons.org/licenses/by/4.0/legalcode	0a80feca-b411-428a-a34e-c5c2fa07cdba	1366b359-8936-4e40-be36-1f1e1eb6d2b0	UAc	DTP	Spiders from Macaronesia: Azores	PreservedSpecimen	{â€œprojectâ€:â€NETBIOMEâ€œ}	2aee4389-f0dc-4356-b0bd-0ad26c4dfa11	742	Borges, P.A.V.	55	55	individuals	4 females	51 juveniles	endemic	present	TER_Plot 2_PIT_S07	Borges, P.A.V.	2012	Pardosa acorensis Simon, 1883	Animalia	Arthropoda	Arachnida	Araneae	Lycosidae	Pardosa	acorensis	species	Simon, 1883
PIC_Plot 1_PIT_S01	PhysicalObject	https://creativecommons.org/licenses/by/4.0/legalcode	0a80feca-b411-428a-a34e-c5c2fa07cdba	1366b359-8936-4e40-be36-1f1e1eb6d2b0	UAc	DTP	Spiders from Macaronesia: Azores	PreservedSpecimen	{â€œprojectâ€:â€MACDIVâ€œ}	2212e013-8a91-4313-a384-91e1fc02c308	743	Pereira, F.	1	1	individuals	1 male		endemic	present	PIC_Plot 1_PIT_S01	Borges, P.A.V.	2016	Pardosa acorensis Simon, 1883	Animalia	Arthropoda	Arachnida	Araneae	Lycosidae	Pardosa	acorensis	species	Simon, 1883
PIC_Plot 3_PIT_S01	PhysicalObject	https://creativecommons.org/licenses/by/4.0/legalcode	0a80feca-b411-428a-a34e-c5c2fa07cdba	1366b359-8936-4e40-be36-1f1e1eb6d2b0	UAc	DTP	Spiders from Macaronesia: Azores	PreservedSpecimen	{â€œprojectâ€:â€MACDIVâ€œ}	67a007bb-ef4a-4747-9877-7b5f42e41d58	744	Pereira, F.	1	1	individuals	1 female		endemic	present	PIC_Plot 3_PIT_S01	Borges, P.A.V.	2016	Pardosa acorensis Simon, 1883	Animalia	Arthropoda	Arachnida	Araneae	Lycosidae	Pardosa	acorensis	species	Simon, 1883
PIC_Plot 1_PIT_S03	PhysicalObject	https://creativecommons.org/licenses/by/4.0/legalcode	0a80feca-b411-428a-a34e-c5c2fa07cdba	1366b359-8936-4e40-be36-1f1e1eb6d2b0	UAc	DTP	Spiders from Macaronesia: Azores	PreservedSpecimen	{â€œprojectâ€:â€MACDIVâ€œ}	2ca2853d-f6c3-4b52-bd08-8c707e082ab6	745	Pereira, F.	1	1	individuals	1 male		endemic	present	PIC_Plot 1_PIT_S03	Borges, P.A.V.	2016	Pardosa acorensis Simon, 1883	Animalia	Arthropoda	Arachnida	Araneae	Lycosidae	Pardosa	acorensis	species	Simon, 1883
PIC_Plot 3_PIT_S04	PhysicalObject	https://creativecommons.org/licenses/by/4.0/legalcode	0a80feca-b411-428a-a34e-c5c2fa07cdba	1366b359-8936-4e40-be36-1f1e1eb6d2b0	UAc	DTP	Spiders from Macaronesia: Azores	PreservedSpecimen	{â€œprojectâ€:â€MACDIVâ€œ}	a5e2e2b8-4966-485b-85be-5d5799779e9c	746	Pereira, F.	1	1	individuals	1 male		endemic	present	PIC_Plot 3_PIT_S04	Borges, P.A.V.	2016	Pardosa acorensis Simon, 1883	Animalia	Arthropoda	Arachnida	Araneae	Lycosidae	Pardosa	acorensis	species	Simon, 1883
PIC_Plot 2_PIT_S04	PhysicalObject	https://creativecommons.org/licenses/by/4.0/legalcode	0a80feca-b411-428a-a34e-c5c2fa07cdba	1366b359-8936-4e40-be36-1f1e1eb6d2b0	UAc	DTP	Spiders from Macaronesia: Azores	PreservedSpecimen	{â€œprojectâ€:â€MACDIVâ€œ}	f4fbe168-c71c-40b3-9757-06c9572394f0	747	Pereira, F.	1	1	individuals	1 male		endemic	present	PIC_Plot 2_PIT_S04	Borges, P.A.V.	2016	Pardosa acorensis Simon, 1883	Animalia	Arthropoda	Arachnida	Araneae	Lycosidae	Pardosa	acorensis	species	Simon, 1883
[truncated: 892 more rows]

## Sheet: Sampling_events
id	eventID	samplingProtocol	sampleSizeValue	sampleSizeUnit	samplingEffort	eventDate	eventTime	startDayOfYear	endDayOfYear	year	month	day	habitat	fieldNumber	locationID	islandGroup	island	country	countryCode	stateProvince	municipality	locality	minimumElevationInMeters	maximumElevationInMeters	locationRemarks	verbatimCoordinates	decimalLatitude	decimalLongitude	geodeticDatum	coordinateUncertaintyInMeters	coordinatePrecision	georeferenceSources
[truncated: 423 more rows]
